# Supplementary material for: 2-Isopropyl-2-(6-meth­oxy-1,3-benzo­thia­zol-2-yl)-5,5-dimethyl-1,3-thia­zolidin-4-one
Source: Acta Crystallogr Sect E Struct Rep Online. 2013 Aug 7;69(Pt 9):o1391. doi: 10.1107/S1600536813019521 (PMC3884408; doi:10.1107/S1600536813019521)
Supplement: Supplementary file 1 [file e-69-o1391-sup1.cif]

##############################################################################
#                                                                            #
# This CIF contains the data in a paper accepted for publication in          #
# Acta Crystallographica Section E. It conforms to the requirements of       #
# Notes for Authors for Acta Crystallographica Section E, and has been       #
# peer reviewed under the auspices of the IUCr Commission on Journals.       #
#                                                                            #
# Full details of the Crystallographic Information File format               #
# are given in the paper "The Crystallographic Information File (CIF):       #
# a New Standard Archive File for Crystallography" by S. R. Hall, F. H.      #
# Allen and I. D. Brown [Acta Cryst. (1991), A47, 655-685].                  #
#                                                                            #
# The current version of the core CIF dictionary is obtainable from          #
# ftp://ftp.iucr.org/pub/cif_core.dic.                                       #
#                                                                            #
# Software is freely available for graphical display of the structure(s)     #
# in this CIF. For information consult the CIF software page                 #
# http://www.iucr.org/resources/cif/software.                                #
#                                                                            #
# This file may be used for bona fide research purposes within the           #
# scientific community so long as proper attribution is given to the journal # 
# article from which it was obtained.                                        #
#                                                                            #
##############################################################################
data_I
_audit_creation_method     SHELXL97
_chemical_name_systematic
;\
2-Isopropyl-2-(6-methoxy-1,3-benzothiazol-2-yl)-5,5-dimethyl-\
1,3-thiazolidin-4-one
;
_chemical_name_common     ?
_chemical_formula_moiety     'C16 H20 N2 O2 S2'
_chemical_formula_sum     'C16 H20 N2 O2 S2'
_chemical_formula_iupac     'C16 H20 N2 O2 S2'
_chemical_formula_weight     336.46
_chemical_melting_point     ?
_space_group_crystal_system     triclinic
_space_group_name_H-M_alt     'P -1'
_space_group_name_Hall     '-P 1'
loop_
    _symmetry_equiv_pos_as_xyz
    'x, y, z'
    '-x, -y, -z'
_cell_length_a     11.3755(3)
_cell_length_b     11.9028(3)
_cell_length_c     12.5261(3)
_cell_angle_alpha     86.1220(10)
_cell_angle_beta     85.9490(10)
_cell_angle_gamma     89.2060(10)
_cell_volume     1687.86(7)
_cell_formula_units_Z     4
_cell_measurement_reflns_used     ?
_cell_measurement_theta_min     ?
_cell_measurement_theta_max     ?
_cell_measurement_temperature     133(2)
_exptl_crystal_description     prism
_exptl_crystal_colour     colourless
_exptl_crystal_size_max     0.06
_exptl_crystal_size_mid     0.05
_exptl_crystal_size_min     0.05
_exptl_crystal_density_diffrn     1.324
_exptl_crystal_density_meas     ?
_exptl_crystal_density_method     'not measured'
_exptl_crystal_F_000     712
_exptl_absorpt_coefficient_mu     0.323
_exptl_absorpt_correction_type     none
_exptl_absorpt_process_details     ?
_exptl_absorpt_correction_T_min     ?
_exptl_absorpt_correction_T_max     ?
_exptl_special_details     ?
_diffrn_ambient_temperature     133(2)
_diffrn_radiation_type     MoK\a
_diffrn_radiation_wavelength     0.71073
_diffrn_radiation_source     'fine-focus sealed tube'
_diffrn_radiation_monochromator     graphite
_diffrn_measurement_device_type     'Nonius KappaCCD'
_diffrn_measurement_method     '\f and \w'
_diffrn_detector_area_resol_mean     ?
_diffrn_reflns_number     10948
_diffrn_reflns_av_R_equivalents     0.0186
_diffrn_reflns_av_sigmaI/netI     0.0323
_diffrn_reflns_theta_min     2.83
_diffrn_reflns_theta_max     27.49
_diffrn_reflns_theta_full     26.00
_diffrn_measured_fraction_theta_max     0.977
_diffrn_measured_fraction_theta_full     0.982
_diffrn_reflns_limit_h_min     -14
_diffrn_reflns_limit_h_max     14
_diffrn_reflns_limit_k_min     -15
_diffrn_reflns_limit_k_max     15
_diffrn_reflns_limit_l_min     -16
_diffrn_reflns_limit_l_max     16
_refine_special_details
;
Refinement of <i>F</i>^2^ against ALL reflections. The weighted <i>R</i>-factor
<i>wR</i> and goodness of fit <i>S</i> are based on <i>F</i>^2^, conventional
<i>R</i>-factors <i>R</i> are based on <i>F</i>, with <i>F</i> set to zero for
negative <i>F</i>^2^. The threshold expression of <i>F</i>^2^ >
\s(<i>F</i>^2^) is used only for calculating <i>R</i>-factors(gt) <i>etc</i>.
and is not relevant to the choice of reflections for refinement.
<i>R</i>-factors based on <i>F</i>^2^ are statistically about twice as large
as those based on <i>F</i>, and <i>R</i>-factors based on ALL data will be
even larger.
;
_reflns_number_total     7580
_reflns_number_gt     6827
_reflns_threshold_expression     I>2\s(I)
_refine_ls_structure_factor_coef     Fsqd
_refine_ls_matrix_type     full
_refine_ls_R_factor_all     0.0457
_refine_ls_R_factor_gt     0.0392
_refine_ls_wR_factor_gt     0.0828
_refine_ls_wR_factor_ref     0.0878
_refine_ls_goodness_of_fit_ref     1.077
_refine_ls_restrained_S_all     1.077
_refine_ls_number_reflns     7580
_refine_ls_number_parameters     557
_refine_ls_number_restraints     0
_refine_ls_hydrogen_treatment     refall
_refine_ls_weighting_scheme     calc
_refine_ls_weighting_details
       'calc w = 1/[\s^2^(Fo^2^)+(0.0132P)^2^+1.7538P] where P=(Fo^2^+2Fc^2^)/3'
_atom_sites_solution_hydrogens     difmap
_atom_sites_solution_primary     direct
_atom_sites_solution_secondary     difmap
_refine_ls_shift/su_max     0.001
_refine_ls_shift/su_mean     0.000
_refine_diff_density_max     0.365
_refine_diff_density_min     -0.282
_refine_ls_extinction_method     none
_refine_ls_extinction_coef     ?
loop_
    _atom_type_symbol
    _atom_type_description
    _atom_type_scat_dispersion_real
    _atom_type_scat_dispersion_imag
    _atom_type_scat_source
    'C' 'C' 0.0033 0.0016
                         'International Tables Vol C Tables 4.2.6.8 and 6.1.1.4'
    'H' 'H' 0.0000 0.0000
                         'International Tables Vol C Tables 4.2.6.8 and 6.1.1.4'
    'N' 'N' 0.0061 0.0033
                         'International Tables Vol C Tables 4.2.6.8 and 6.1.1.4'
    'O' 'O' 0.0106 0.0060
                         'International Tables Vol C Tables 4.2.6.8 and 6.1.1.4'
    'S' 'S' 0.1246 0.1234
                         'International Tables Vol C Tables 4.2.6.8 and 6.1.1.4'
_computing_data_collection     'COLLECT (Nonius, 1998)'
_computing_cell_refinement     'DENZO (Otwinowski & Minor, 1997)'
_computing_data_reduction     'DENZO (Otwinowski & Minor, 1997)'
_computing_structure_solution     'SHELXS97 (Sheldrick, 2008)'
_computing_structure_refinement     'SHELXL97 (Sheldrick, 2008)'
_computing_molecular_graphics     'SHELXTL/PC (Sheldrick, 2008)'
_computing_publication_material     'SHELXL97 (Sheldrick, 2008)'
loop_
    _atom_site_type_symbol
    _atom_site_label
    _atom_site_fract_x
    _atom_site_fract_y
    _atom_site_fract_z
    _atom_site_U_iso_or_equiv
    _atom_site_adp_type
    _atom_site_calc_flag
    _atom_site_refinement_flags
    _atom_site_occupancy
    _atom_site_symmetry_multiplicity
    _atom_site_disorder_assembly
    _atom_site_disorder_group
    S S1A 0.28415(4) 0.06581(4) 0.60425(3) 0.02114(10) Uani d . 1 1 . .
    S S2A 0.45070(4) 0.03006(3) 0.78944(3) 0.02050(10) Uani d . 1 1 . .
    O O1A -0.05418(13) 0.14410(12) 0.34536(12) 0.0325(3) Uani d . 1 1 . .
    O O2A 0.61551(12) 0.30544(11) 0.70129(13) 0.0343(3) Uani d . 1 1 . .
    N N1A 0.16890(13) 0.21511(12) 0.71336(12) 0.0214(3) Uani d . 1 1 . .
    N N2A 0.43175(13) 0.24918(12) 0.76326(12) 0.0195(3) Uani d . 1 1 . .
    H H1NA 0.406(2) 0.313(2) 0.762(2) 0.040(7) Uiso d . 1 1 . .
    C C1A 0.26141(16) 0.15101(14) 0.71262(13) 0.0189(3) Uani d . 1 1 . .
    C C2A 0.15831(15) 0.12492(14) 0.55230(14) 0.0203(3) Uani d . 1 1 . .
    C C3A 0.10820(17) 0.10210(15) 0.45770(15) 0.0241(4) Uani d . 1 1 . .
    H H3A 0.1418(18) 0.0513(17) 0.4144(16) 0.020(5) Uiso d . 1 1 . .
    C C4A 0.00488(17) 0.15792(15) 0.43471(15) 0.0257(4) Uani d . 1 1 . .
    C C5A -0.04879(18) 0.23308(17) 0.50568(17) 0.0301(4) Uani d . 1 1 . .
    H H5A -0.123(2) 0.269(2) 0.489(2) 0.043(7) Uiso d . 1 1 . .
    C C6A 0.00094(18) 0.25527(16) 0.59920(17) 0.0281(4) Uani d . 1 1 . .
    H H6A -0.038(2) 0.306(2) 0.649(2) 0.041(7) Uiso d . 1 1 . .
    C C7A 0.10746(16) 0.20125(15) 0.62280(14) 0.0212(3) Uani d . 1 1 . .
    C C8A 0.35339(15) 0.15453(14) 0.79510(13) 0.0188(3) Uani d . 1 1 . .
    C C9A 0.54381(16) 0.23130(15) 0.73098(15) 0.0227(4) Uani d . 1 1 . .
    C C10A 0.58045(16) 0.10721(14) 0.73250(15) 0.0216(3) Uani d . 1 1 . .
    C C11A -0.0003(2) 0.07124(18) 0.27038(17) 0.0338(5) Uani d . 1 1 . .
    H H11C 0.010(2) -0.006(2) 0.3025(19) 0.035(6) Uiso d . 1 1 . .
    H H11B -0.055(2) 0.0699(19) 0.2129(19) 0.036(6) Uiso d . 1 1 . .
    H H11A 0.076(2) 0.101(2) 0.2387(19) 0.034(6) Uiso d . 1 1 . .
    C C12A 0.68389(19) 0.08635(19) 0.8030(2) 0.0349(5) Uani d . 1 1 . .
    H H12C 0.750(2) 0.131(2) 0.773(2) 0.040(7) Uiso d . 1 1 . .
    H H12B 0.660(2) 0.106(2) 0.877(2) 0.042(7) Uiso d . 1 1 . .
    H H12A 0.704(2) 0.006(2) 0.804(2) 0.042(7) Uiso d . 1 1 . .
    C C13A 0.6148(2) 0.07723(17) 0.61714(17) 0.0301(4) Uani d . 1 1 . .
    H H13C 0.684(2) 0.125(2) 0.5885(19) 0.040(7) Uiso d . 1 1 . .
    H H13A 0.551(2) 0.094(2) 0.5703(19) 0.035(6) Uiso d . 1 1 . .
    H H13B 0.633(2) -0.002(2) 0.6156(19) 0.037(6) Uiso d . 1 1 . .
    C C14A 0.29315(17) 0.16514(15) 0.90837(14) 0.0223(4) Uani d . 1 1 . .
    H H14A 0.2439(19) 0.2328(18) 0.9028(17) 0.026(5) Uiso d . 1 1 . .
    C C15A 0.3822(2) 0.18177(19) 0.99156(16) 0.0297(4) Uani d . 1 1 . .
    H H15C 0.433(2) 0.117(2) 0.9995(18) 0.033(6) Uiso d . 1 1 . .
    H H15B 0.431(2) 0.249(2) 0.9696(19) 0.039(7) Uiso d . 1 1 . .
    H H15A 0.342(2) 0.194(2) 1.062(2) 0.038(6) Uiso d . 1 1 . .
    C C16A 0.2143(2) 0.06453(18) 0.94200(16) 0.0307(4) Uani d . 1 1 . .
    H H16C 0.177(2) 0.0724(19) 1.0127(19) 0.032(6) Uiso d . 1 1 . .
    H H16B 0.149(2) 0.059(2) 0.893(2) 0.050(7) Uiso d . 1 1 . .
    H H16A 0.260(2) -0.005(2) 0.944(2) 0.043(7) Uiso d . 1 1 . .
    S S1B 0.68977(4) 0.53085(4) 0.91211(3) 0.02025(10) Uani d . 1 1 . .
    S S2B 0.57063(4) 0.75544(3) 0.70861(4) 0.02149(10) Uani d . 1 1 . .
    O O1B 0.99279(11) 0.56823(11) 1.20270(10) 0.0247(3) Uani d . 1 1 . .
    O O2B 0.37416(11) 0.49130(10) 0.75042(10) 0.0225(3) Uani d . 1 1 . .
    N N1B 0.82852(13) 0.67362(12) 0.80061(12) 0.0206(3) Uani d . 1 1 . .
    N N2B 0.56709(13) 0.53534(12) 0.71793(11) 0.0173(3) Uani d . 1 1 . .
    H H1NB 0.5860(18) 0.4740(19) 0.7118(16) 0.019(5) Uiso d . 1 1 . .
    C C1B 0.73372(15) 0.61588(14) 0.79671(13) 0.0180(3) Uani d . 1 1 . .
    C C2B 0.81058(15) 0.57803(14) 0.97259(14) 0.0195(3) Uani d . 1 1 . .
    C C3B 0.84486(16) 0.54766(15) 1.07565(14) 0.0206(3) Uani d . 1 1 . .
    H H3B 0.7977(18) 0.4988(18) 1.1222(17) 0.023(5) Uiso d . 1 1 . .
    C C4B 0.94756(15) 0.59370(15) 1.10563(14) 0.0209(3) Uani d . 1 1 . .
    C C5B 1.01291(16) 0.66994(15) 1.03522(15) 0.0239(4) Uani d . 1 1 . .
    H H5B 1.083(2) 0.7007(18) 1.0588(17) 0.028(6) Uiso d . 1 1 . .
    C C6B 0.97773(16) 0.69941(16) 0.93396(15) 0.0243(4) Uani d . 1 1 . .
    H H6B 1.0225(18) 0.7450(17) 0.8859(16) 0.020(5) Uiso d . 1 1 . .
    C C7B 0.87480(15) 0.65293(14) 0.90076(14) 0.0191(3) Uani d . 1 1 . .
    C C8B 0.65620(15) 0.62225(13) 0.70244(13) 0.0173(3) Uani d . 1 1 . .
    C C9B 0.42712(16) 0.68758(14) 0.73455(15) 0.0226(4) Uani d . 1 1 . .
    C C10B 0.45328(15) 0.56124(14) 0.73509(13) 0.0183(3) Uani d . 1 1 . .
    C C11B 0.92381(18) 0.49480(19) 1.27642(16) 0.0289(4) Uani d . 1 1 . .
    H H11F 0.965(2) 0.4887(19) 1.3430(19) 0.034(6) Uiso d . 1 1 . .
    H H11E 0.920(2) 0.420(2) 1.2484(19) 0.034(6) Uiso d . 1 1 . .
    H H11D 0.843(2) 0.528(2) 1.2912(19) 0.039(6) Uiso d . 1 1 . .
    C C12B 0.3464(2) 0.72068(19) 0.6450(2) 0.0376(5) Uani d . 1 1 . .
    H H12F 0.272(2) 0.682(2) 0.661(2) 0.047(7) Uiso d . 1 1 . .
    H H12E 0.329(2) 0.801(2) 0.644(2) 0.044(7) Uiso d . 1 1 . .
    H H12D 0.384(2) 0.701(2) 0.573(2) 0.046(7) Uiso d . 1 1 . .
    C C13B 0.3702(2) 0.71541(18) 0.8440(2) 0.0364(5) Uani d . 1 1 . .
    H H13F 0.295(2) 0.681(2) 0.8564(19) 0.039(7) Uiso d . 1 1 . .
    H H13E 0.422(2) 0.687(2) 0.903(2) 0.046(7) Uiso d . 1 1 . .
    H H13D 0.359(2) 0.795(2) 0.844(2) 0.050(7) Uiso d . 1 1 . .
    C C14B 0.73008(16) 0.61496(15) 0.59462(14) 0.0205(3) Uani d . 1 1 . .
    H H14B 0.7845(18) 0.6783(17) 0.5920(16) 0.021(5) Uiso d . 1 1 . .
    C C15B 0.65467(19) 0.62882(18) 0.49827(16) 0.0279(4) Uani d . 1 1 . .
    H H15F 0.593(2) 0.569(2) 0.5022(18) 0.035(6) Uiso d . 1 1 . .
    H H15E 0.615(2) 0.702(2) 0.4936(19) 0.035(6) Uiso d . 1 1 . .
    H H15D 0.704(2) 0.624(2) 0.434(2) 0.038(6) Uiso d . 1 1 . .
    C C16B 0.79781(18) 0.50310(17) 0.59283(16) 0.0261(4) Uani d . 1 1 . .
    H H16F 0.746(2) 0.4405(19) 0.5836(17) 0.029(6) Uiso d . 1 1 . .
    H H16E 0.837(2) 0.4845(19) 0.6607(19) 0.033(6) Uiso d . 1 1 . .
    H H16D 0.859(2) 0.508(2) 0.534(2) 0.038(6) Uiso d . 1 1 . .
loop_
    _atom_site_aniso_label
    _atom_site_aniso_U_11
    _atom_site_aniso_U_22
    _atom_site_aniso_U_33
    _atom_site_aniso_U_12
    _atom_site_aniso_U_13
    _atom_site_aniso_U_23
    S1A 0.0240(2) 0.0204(2) 0.0200(2) 0.00335(16) -0.00505(16) -0.00566(16)
    S2A 0.0250(2) 0.01400(19) 0.0225(2) 0.00315(16) -0.00349(16) -0.00055(15)
    O1A 0.0353(8) 0.0318(7) 0.0329(8) -0.0037(6) -0.0180(6) -0.0034(6)
    O2A 0.0282(7) 0.0191(7) 0.0545(10) -0.0009(5) 0.0045(7) -0.0028(6)
    N1A 0.0248(8) 0.0202(7) 0.0195(7) 0.0025(6) -0.0038(6) -0.0021(6)
    N2A 0.0229(7) 0.0121(7) 0.0237(8) 0.0027(6) -0.0033(6) -0.0015(6)
    C1A 0.0262(9) 0.0146(7) 0.0161(8) -0.0006(6) -0.0022(6) -0.0005(6)
    C2A 0.0220(8) 0.0180(8) 0.0210(8) -0.0013(6) -0.0031(7) 0.0006(6)
    C3A 0.0290(9) 0.0201(8) 0.0238(9) -0.0032(7) -0.0055(7) -0.0031(7)
    C4A 0.0293(10) 0.0221(9) 0.0266(9) -0.0058(7) -0.0104(8) 0.0007(7)
    C5A 0.0262(10) 0.0258(9) 0.0396(11) 0.0020(8) -0.0124(8) -0.0016(8)
    C6A 0.0274(10) 0.0247(9) 0.0334(10) 0.0049(7) -0.0081(8) -0.0061(8)
    C7A 0.0224(8) 0.0197(8) 0.0218(8) 0.0005(7) -0.0045(7) -0.0008(7)
    C8A 0.0239(8) 0.0143(7) 0.0186(8) 0.0020(6) -0.0039(7) -0.0023(6)
    C9A 0.0262(9) 0.0173(8) 0.0251(9) 0.0013(7) -0.0042(7) -0.0018(7)
    C10A 0.0219(8) 0.0168(8) 0.0260(9) 0.0028(6) -0.0020(7) -0.0009(7)
    C11A 0.0453(13) 0.0294(11) 0.0286(10) -0.0082(9) -0.0140(9) -0.0025(8)
    C12A 0.0274(10) 0.0323(11) 0.0456(13) 0.0035(9) -0.0117(9) 0.0026(10)
    C13A 0.0362(11) 0.0226(9) 0.0306(10) 0.0021(8) 0.0054(9) -0.0031(8)
    C14A 0.0285(9) 0.0222(9) 0.0168(8) 0.0050(7) -0.0031(7) -0.0040(7)
    C15A 0.0369(11) 0.0333(11) 0.0205(9) 0.0062(9) -0.0077(8) -0.0082(8)
    C16A 0.0379(11) 0.0327(11) 0.0208(9) -0.0032(9) 0.0011(8) 0.0000(8)
    S1B 0.0208(2) 0.0223(2) 0.0177(2) -0.00328(16) -0.00279(16) 0.00074(16)
    S2B 0.0231(2) 0.01373(19) 0.0278(2) -0.00026(16) -0.00344(17) -0.00067(16)
    O1B 0.0224(6) 0.0331(7) 0.0195(6) 0.0026(5) -0.0057(5) -0.0036(5)
    O2B 0.0198(6) 0.0185(6) 0.0294(7) -0.0011(5) -0.0019(5) -0.0028(5)
    N1B 0.0206(7) 0.0194(7) 0.0222(7) -0.0011(6) -0.0041(6) -0.0018(6)
    N2B 0.0210(7) 0.0107(7) 0.0202(7) -0.0003(5) -0.0014(6) -0.0015(5)
    C1B 0.0199(8) 0.0170(8) 0.0169(8) 0.0014(6) -0.0003(6) -0.0013(6)
    C2B 0.0202(8) 0.0187(8) 0.0200(8) 0.0018(6) -0.0013(6) -0.0046(6)
    C3B 0.0214(8) 0.0229(8) 0.0177(8) 0.0020(7) -0.0009(7) -0.0032(7)
    C4B 0.0213(8) 0.0234(8) 0.0187(8) 0.0063(7) -0.0029(7) -0.0058(7)
    C5B 0.0222(9) 0.0232(9) 0.0276(9) -0.0007(7) -0.0065(7) -0.0047(7)
    C6B 0.0227(9) 0.0233(9) 0.0267(9) -0.0037(7) -0.0029(7) 0.0008(7)
    C7B 0.0199(8) 0.0183(8) 0.0194(8) 0.0020(6) -0.0024(6) -0.0036(6)
    C8B 0.0192(8) 0.0147(7) 0.0182(8) -0.0011(6) -0.0031(6) -0.0006(6)
    C9B 0.0214(8) 0.0159(8) 0.0308(10) 0.0014(6) -0.0044(7) -0.0010(7)
    C10B 0.0218(8) 0.0167(8) 0.0168(8) -0.0004(6) -0.0036(6) -0.0027(6)
    C11B 0.0233(9) 0.0436(12) 0.0194(9) 0.0020(8) -0.0027(7) 0.0003(8)
    C12B 0.0299(11) 0.0242(10) 0.0591(15) 0.0004(8) -0.0195(10) 0.0114(10)
    C13B 0.0382(12) 0.0220(10) 0.0478(14) -0.0031(9) 0.0157(10) -0.0122(9)
    C14B 0.0215(8) 0.0215(8) 0.0187(8) -0.0050(7) -0.0010(7) -0.0009(6)
    C15B 0.0321(10) 0.0329(11) 0.0189(9) -0.0026(8) -0.0043(8) -0.0002(8)
    C16B 0.0259(9) 0.0276(10) 0.0245(9) 0.0017(8) 0.0028(8) -0.0049(8)
_geom_special_details
;
All e.s.d.'s (except the e.s.d. in the dihedral angle between two l.s. planes)
are estimated using the full covariance matrix. The cell e.s.d.'s are taken
into account individually in the estimation of e.s.d.'s in distances, angles
and torsion angles; correlations between e.s.d.'s in cell parameters are only
used when they are defined by crystal symmetry. An approximate (isotropic)
treatment of cell e.s.d.'s is used for estimating e.s.d.'s involving l.s.
planes.
;
loop_
    _geom_bond_atom_site_label_1
    _geom_bond_atom_site_label_2
    _geom_bond_site_symmetry_2
    _geom_bond_distance
    _geom_bond_publ_flag
    S1A C2A . 1.7347(18) ?
    S1A C1A . 1.7513(17) ?
    S2A C10A . 1.8250(18) ?
    S2A C8A . 1.8393(17) ?
    O1A C4A . 1.366(2) ?
    O1A C11A . 1.423(3) ?
    O2A C9A . 1.231(2) ?
    N1A C1A . 1.291(2) ?
    N1A C7A . 1.394(2) ?
    N2A C9A . 1.329(2) ?
    N2A C8A . 1.463(2) ?
    N2A H1NA . 0.81(3) ?
    C1A C8A . 1.524(2) ?
    C2A C3A . 1.395(2) ?
    C2A C7A . 1.401(2) ?
    C3A C4A . 1.381(3) ?
    C3A H3A . 0.90(2) ?
    C4A C5A . 1.407(3) ?
    C5A C6A . 1.379(3) ?
    C5A H5A . 0.97(3) ?
    C6A C7A . 1.404(3) ?
    C6A H6A . 0.98(3) ?
    C8A C14A . 1.544(2) ?
    C9A C10A . 1.528(2) ?
    C10A C12A . 1.528(3) ?
    C10A C13A . 1.534(3) ?
    C11A H11C . 0.98(2) ?
    C11A H11B . 0.98(2) ?
    C11A H11A . 0.99(2) ?
    C12A H12C . 0.96(3) ?
    C12A H12B . 0.99(3) ?
    C12A H12A . 0.98(3) ?
    C13A H13C . 1.01(2) ?
    C13A H13A . 0.98(2) ?
    C13A H13B . 0.96(2) ?
    C14A C16A . 1.525(3) ?
    C14A C15A . 1.528(3) ?
    C14A H14A . 0.98(2) ?
    C15A H15C . 0.96(2) ?
    C15A H15B . 1.00(3) ?
    C15A H15A . 0.98(3) ?
    C16A H16C . 0.96(2) ?
    C16A H16B . 1.00(3) ?
    C16A H16A . 0.97(3) ?
    S1B C2B . 1.7331(18) ?
    S1B C1B . 1.7544(17) ?
    S2B C9B . 1.8301(18) ?
    S2B C8B . 1.8521(17) ?
    O1B C4B . 1.367(2) ?
    O1B C11B . 1.428(2) ?
    O2B C10B . 1.231(2) ?
    N1B C1B . 1.292(2) ?
    N1B C7B . 1.400(2) ?
    N2B C10B . 1.333(2) ?
    N2B C8B . 1.452(2) ?
    N2B H1NB . 0.77(2) ?
    C1B C8B . 1.520(2) ?
    C2B C3B . 1.398(2) ?
    C2B C7B . 1.398(2) ?
    C3B C4B . 1.383(2) ?
    C3B H3B . 0.94(2) ?
    C4B C5B . 1.404(3) ?
    C5B C6B . 1.378(3) ?
    C5B H5B . 0.95(2) ?
    C6B C7B . 1.403(2) ?
    C6B H6B . 0.91(2) ?
    C8B C14B . 1.546(2) ?
    C9B C12B . 1.527(3) ?
    C9B C10B . 1.529(2) ?
    C9B C13B . 1.529(3) ?
    C11B H11F . 0.99(2) ?
    C11B H11E . 0.99(2) ?
    C11B H11D . 1.00(3) ?
    C12B H12F . 0.97(3) ?
    C12B H12E . 0.97(3) ?
    C12B H12D . 1.01(3) ?
    C13B H13F . 0.96(3) ?
    C13B H13E . 1.01(3) ?
    C13B H13D . 0.95(3) ?
    C14B C15B . 1.528(3) ?
    C14B C16B . 1.530(3) ?
    C14B H14B . 0.98(2) ?
    C15B H15F . 1.00(2) ?
    C15B H15E . 0.97(2) ?
    C15B H15D . 0.95(3) ?
    C16B H16F . 0.97(2) ?
    C16B H16E . 1.00(2) ?
    C16B H16D . 0.98(2) ?
loop_
    _geom_angle_atom_site_label_1
    _geom_angle_atom_site_label_2
    _geom_angle_atom_site_label_3
    _geom_angle_site_symmetry_1
    _geom_angle_site_symmetry_3
    _geom_angle
    _geom_angle_publ_flag
    C2A S1A C1A . . 88.64(8) ?
    C10A S2A C8A . . 95.33(8) ?
    C4A O1A C11A . . 116.31(16) ?
    C1A N1A C7A . . 110.12(15) ?
    C9A N2A C8A . . 120.58(14) ?
    C9A N2A H1NA . . 120.0(18) ?
    C8A N2A H1NA . . 119.4(18) ?
    N1A C1A C8A . . 122.99(15) ?
    N1A C1A S1A . . 116.55(13) ?
    C8A C1A S1A . . 120.26(12) ?
    C3A C2A C7A . . 122.32(17) ?
    C3A C2A S1A . . 128.22(14) ?
    C7A C2A S1A . . 109.43(13) ?
    C4A C3A C2A . . 117.58(18) ?
    C4A C3A H3A . . 121.8(13) ?
    C2A C3A H3A . . 120.6(13) ?
    O1A C4A C3A . . 124.15(18) ?
    O1A C4A C5A . . 114.95(17) ?
    C3A C4A C5A . . 120.89(17) ?
    C6A C5A C4A . . 121.33(18) ?
    C6A C5A H5A . . 119.7(15) ?
    C4A C5A H5A . . 119.0(15) ?
    C5A C6A C7A . . 118.62(18) ?
    C5A C6A H6A . . 120.5(15) ?
    C7A C6A H6A . . 120.9(15) ?
    N1A C7A C2A . . 115.21(15) ?
    N1A C7A C6A . . 125.55(17) ?
    C2A C7A C6A . . 119.23(16) ?
    N2A C8A C1A . . 108.24(13) ?
    N2A C8A C14A . . 111.57(14) ?
    C1A C8A C14A . . 110.48(14) ?
    N2A C8A S2A . . 104.11(11) ?
    C1A C8A S2A . . 110.32(11) ?
    C14A C8A S2A . . 111.89(12) ?
    O2A C9A N2A . . 125.08(17) ?
    O2A C9A C10A . . 120.46(17) ?
    N2A C9A C10A . . 114.46(15) ?
    C12A C10A C9A . . 109.71(16) ?
    C12A C10A C13A . . 110.66(17) ?
    C9A C10A C13A . . 108.76(15) ?
    C12A C10A S2A . . 110.76(14) ?
    C9A C10A S2A . . 105.09(12) ?
    C13A C10A S2A . . 111.68(13) ?
    O1A C11A H11C . . 111.9(14) ?
    O1A C11A H11B . . 105.3(14) ?
    H11C C11A H11B . . 109.3(19) ?
    O1A C11A H11A . . 111.7(14) ?
    H11C C11A H11A . . 110.0(19) ?
    H11B C11A H11A . . 108.4(19) ?
    C10A C12A H12C . . 109.0(15) ?
    C10A C12A H12B . . 109.2(15) ?
    H12C C12A H12B . . 111(2) ?
    C10A C12A H12A . . 108.0(15) ?
    H12C C12A H12A . . 111(2) ?
    H12B C12A H12A . . 109(2) ?
    C10A C13A H13C . . 108.3(14) ?
    C10A C13A H13A . . 111.6(14) ?
    H13C C13A H13A . . 107.6(19) ?
    C10A C13A H13B . . 110.1(14) ?
    H13C C13A H13B . . 112(2) ?
    H13A C13A H13B . . 107.3(19) ?
    C16A C14A C15A . . 111.16(16) ?
    C16A C14A C8A . . 111.16(15) ?
    C15A C14A C8A . . 112.13(16) ?
    C16A C14A H14A . . 108.6(13) ?
    C15A C14A H14A . . 108.0(13) ?
    C8A C14A H14A . . 105.5(13) ?
    C14A C15A H15C . . 110.8(14) ?
    C14A C15A H15B . . 110.2(14) ?
    H15C C15A H15B . . 109(2) ?
    C14A C15A H15A . . 111.0(14) ?
    H15C C15A H15A . . 108.0(19) ?
    H15B C15A H15A . . 107.7(19) ?
    C14A C16A H16C . . 110.1(13) ?
    C14A C16A H16B . . 111.6(15) ?
    H16C C16A H16B . . 107(2) ?
    C14A C16A H16A . . 110.7(15) ?
    H16C C16A H16A . . 108(2) ?
    H16B C16A H16A . . 110(2) ?
    C2B S1B C1B . . 88.74(8) ?
    C9B S2B C8B . . 95.21(8) ?
    C4B O1B C11B . . 116.02(14) ?
    C1B N1B C7B . . 109.91(15) ?
    C10B N2B C8B . . 121.29(14) ?
    C10B N2B H1NB . . 119.9(16) ?
    C8B N2B H1NB . . 118.7(16) ?
    N1B C1B C8B . . 124.46(15) ?
    N1B C1B S1B . . 116.50(13) ?
    C8B C1B S1B . . 118.95(12) ?
    C3B C2B C7B . . 122.71(16) ?
    C3B C2B S1B . . 127.77(14) ?
    C7B C2B S1B . . 109.50(13) ?
    C4B C3B C2B . . 117.57(17) ?
    C4B C3B H3B . . 122.5(13) ?
    C2B C3B H3B . . 119.9(13) ?
    O1B C4B C3B . . 123.43(16) ?
    O1B C4B C5B . . 115.85(16) ?
    C3B C4B C5B . . 120.72(16) ?
    C6B C5B C4B . . 121.03(17) ?
    C6B C5B H5B . . 120.5(13) ?
    C4B C5B H5B . . 118.5(13) ?
    C5B C6B C7B . . 119.55(17) ?
    C5B C6B H6B . . 121.6(13) ?
    C7B C6B H6B . . 118.7(13) ?
    C2B C7B N1B . . 115.35(15) ?
    C2B C7B C6B . . 118.41(16) ?
    N1B C7B C6B . . 126.25(16) ?
    N2B C8B C1B . . 109.97(13) ?
    N2B C8B C14B . . 111.78(13) ?
    C1B C8B C14B . . 111.54(14) ?
    N2B C8B S2B . . 103.99(11) ?
    C1B C8B S2B . . 106.87(11) ?
    C14B C8B S2B . . 112.33(11) ?
    C12B C9B C10B . . 109.06(15) ?
    C12B C9B C13B . . 111.26(19) ?
    C10B C9B C13B . . 109.43(15) ?
    C12B C9B S2B . . 110.87(14) ?
    C10B C9B S2B . . 105.22(12) ?
    C13B C9B S2B . . 110.80(14) ?
    O2B C10B N2B . . 124.19(16) ?
    O2B C10B C9B . . 121.55(16) ?
    N2B C10B C9B . . 114.26(14) ?
    O1B C11B H11F . . 106.0(13) ?
    O1B C11B H11E . . 110.1(14) ?
    H11F C11B H11E . . 109.2(19) ?
    O1B C11B H11D . . 110.5(14) ?
    H11F C11B H11D . . 109.6(19) ?
    H11E C11B H11D . . 111.3(19) ?
    C9B C12B H12F . . 108.6(16) ?
    C9B C12B H12E . . 109.7(15) ?
    H12F C12B H12E . . 107(2) ?
    C9B C12B H12D . . 110.6(15) ?
    H12F C12B H12D . . 111(2) ?
    H12E C12B H12D . . 110(2) ?
    C9B C13B H13F . . 110.3(15) ?
    C9B C13B H13E . . 109.8(15) ?
    H13F C13B H13E . . 109(2) ?
    C9B C13B H13D . . 108.6(16) ?
    H13F C13B H13D . . 108(2) ?
    H13E C13B H13D . . 111(2) ?
    C15B C14B C16B . . 109.80(15) ?
    C15B C14B C8B . . 112.39(15) ?
    C16B C14B C8B . . 110.38(14) ?
    C15B C14B H14B . . 109.0(12) ?
    C16B C14B H14B . . 110.8(12) ?
    C8B C14B H14B . . 104.4(12) ?
    C14B C15B H15F . . 110.9(13) ?
    C14B C15B H15E . . 112.0(14) ?
    H15F C15B H15E . . 108.2(19) ?
    C14B C15B H15D . . 109.5(15) ?
    H15F C15B H15D . . 109.4(19) ?
    H15E C15B H15D . . 107(2) ?
    C14B C16B H16F . . 111.8(13) ?
    C14B C16B H16E . . 112.2(13) ?
    H16F C16B H16E . . 106.6(18) ?
    C14B C16B H16D . . 109.0(14) ?
    H16F C16B H16D . . 109.1(19) ?
    H16E C16B H16D . . 108.0(19) ?
loop_
    _geom_torsion_atom_site_label_1
    _geom_torsion_atom_site_label_2
    _geom_torsion_atom_site_label_3
    _geom_torsion_atom_site_label_4
    _geom_torsion_site_symmetry_1
    _geom_torsion_site_symmetry_2
    _geom_torsion_site_symmetry_3
    _geom_torsion_site_symmetry_4
    _geom_torsion
    _geom_torsion_publ_flag
    S1A C1A C8A S2A . . . . -19.39(17) ?
    S1B C1B C8B S2B . . . . 100.58(12) ?
loop_
    _geom_hbond_atom_site_label_D
    _geom_hbond_atom_site_label_H
    _geom_hbond_atom_site_label_A
    _geom_hbond_site_symmetry_A
    _geom_hbond_distance_DH
    _geom_hbond_distance_HA
    _geom_hbond_distance_DA
    _geom_hbond_angle_DHA
    N2A H1NA O2B . 0.81(3) 2.15(3) 2.9429(19) 168(2)
    N2B H1NB O2A . 0.77(2) 2.04(2) 2.802(2) 173(2)
_shelx_res_file
;
TITL p1 in P-1
CELL 0.71073  11.3755  11.9028  12.5261  86.122  85.949  89.206
ZERR    4.00   0.0003   0.0003   0.0003   0.001   0.001   0.001
LATT  1
SFAC C H N O S
UNIT 64 80 8 8 8
L.S. 8
BOND $H
ACTA 52
REM Instructions for potential hydrogen bonds
HTAB N2A O2B
EQIV $2 -x+1, -y, -z+1
HTAB N2B O2A
FMAP 2
PLAN 20
CONF S1A C1A C8A S2A
CONF S1B C1B C8B S2B
MPLA S1A N1A C1A C2A C3A C4A C5A C6A C7A
MPLA S1B N1B C1B C2B C3B C4B C5B C6B C7B
OMIT 1 1 0
TEMP -140
SIZE 0.06 0.05 0.05
REM  COLOR:colourless
WGHT    0.013200    1.753800
FVAR       0.29679
S1A   5    0.284160    0.065821    0.604242    11.00000    0.02396    0.02058 =
         0.01985   -0.00561   -0.00508    0.00330
S2A   5    0.450705    0.030068    0.789459    11.00000    0.02510    0.01408 =
         0.02253   -0.00062   -0.00352    0.00308
O1A   4   -0.054171    0.144097    0.345380    11.00000    0.03569    0.03188 =
         0.03314   -0.00376   -0.01783   -0.00385
O2A   4    0.615509    0.305458    0.701253    11.00000    0.02806    0.01940 =
         0.05413   -0.00260    0.00435   -0.00070
N1A   3    0.168953    0.215071    0.713347    11.00000    0.02485    0.01980 =
         0.02004   -0.00240   -0.00392    0.00260
N2A   3    0.431793    0.249128    0.763288    11.00000    0.02312    0.01133 =
         0.02396   -0.00176   -0.00343    0.00297
H1NA  2    0.405979    0.311687    0.762667    11.00000    0.03623
C1A   1    0.261348    0.151081    0.712587    11.00000    0.02647    0.01415 =
         0.01607   -0.00038   -0.00225   -0.00098
C2A   1    0.158284    0.124897    0.552274    11.00000    0.02199    0.01836 =
         0.02082    0.00095   -0.00280   -0.00152
C3A   1    0.108228    0.102069    0.457679    11.00000    0.02926    0.01962 =
         0.02427   -0.00295   -0.00486   -0.00323
H3A   2    0.141974    0.050797    0.414529    11.00000    0.01972
C4A   1    0.004860    0.157883    0.434692    11.00000    0.02886    0.02296 =
         0.02684    0.00092   -0.01051   -0.00623
C5A   1   -0.048724    0.232987    0.505650    11.00000    0.02560    0.02583 =
         0.03953   -0.00179   -0.01184    0.00237
H5A   2   -0.122087    0.268751    0.489037    11.00000    0.04032
C6A   1    0.000936    0.255203    0.599197    11.00000    0.02733    0.02422 =
         0.03435   -0.00641   -0.00768    0.00423
H6A   2   -0.038280    0.306709    0.648372    11.00000    0.04025
C7A   1    0.107430    0.201293    0.622828    11.00000    0.02291    0.01935 =
         0.02173   -0.00022   -0.00425    0.00025
C8A   1    0.353360    0.154537    0.795091    11.00000    0.02414    0.01443 =
         0.01836   -0.00228   -0.00393    0.00180
C9A   1    0.543755    0.231212    0.730962    11.00000    0.02660    0.01833 =
         0.02454   -0.00151   -0.00417    0.00081
C10A  1    0.580531    0.107238    0.732521    11.00000    0.02147    0.01758 =
         0.02664   -0.00087   -0.00191    0.00277
C11A  1   -0.000323    0.071213    0.270361    11.00000    0.04551    0.02977 =
         0.02835   -0.00238   -0.01406   -0.00849
H11C  2    0.010177   -0.005664    0.302588    11.00000    0.03567
H11B  2   -0.054917    0.069980    0.212867    11.00000    0.03498
H11A  2    0.076007    0.100908    0.238670    11.00000    0.03400
C12A  1    0.683874    0.086323    0.802987    11.00000    0.02764    0.03196 =
         0.04592    0.00236   -0.01190    0.00337
H12C  2    0.749459    0.131638    0.773490    11.00000    0.04024
H12B  2    0.659665    0.106291    0.877155    11.00000    0.04040
H12A  2    0.704281    0.005963    0.804080    11.00000    0.04204
C13A  1    0.614769    0.077209    0.617101    11.00000    0.03620    0.02300 =
         0.03069   -0.00320    0.00485    0.00224
H13C  2    0.684196    0.124760    0.588519    11.00000    0.04068
H13A  2    0.550755    0.093647    0.570225    11.00000    0.03306
H13B  2    0.632604   -0.001899    0.615600    11.00000    0.03589
C14A  1    0.293177    0.165044    0.908382    11.00000    0.02870    0.02281 =
         0.01642   -0.00415   -0.00335    0.00510
H14A  2    0.243980    0.232850    0.902676    11.00000    0.02654
C15A  1    0.382297    0.181732    0.991502    11.00000    0.03641    0.03371 =
         0.02060   -0.00849   -0.00739    0.00580
H15C  2    0.433391    0.116284    0.999407    11.00000    0.03436
H15B  2    0.431735    0.249083    0.969723    11.00000    0.03799
H15A  2    0.342149    0.193502    1.061353    11.00000    0.03862
C16A  1    0.214206    0.064610    0.941976    11.00000    0.03797    0.03269 =
         0.02043   -0.00030    0.00096   -0.00258
H16C  2    0.177692    0.072842    1.012541    11.00000    0.03137
H16B  2    0.148798    0.059126    0.892564    11.00000    0.04996
H16A  2    0.259453   -0.004035    0.943949    11.00000    0.04109
S1B   5    0.689772    0.530859    0.912120    11.00000    0.02087    0.02233 =
         0.01777    0.00061   -0.00281   -0.00326
S2B   5    0.570655    0.755445    0.708618    11.00000    0.02307    0.01374 =
         0.02786   -0.00083   -0.00341   -0.00029
O1B   4    0.992791    0.568264    1.202701    11.00000    0.02279    0.03280 =
         0.01935   -0.00353   -0.00579    0.00269
O2B   4    0.374167    0.491339    0.750448    11.00000    0.01970    0.01862 =
         0.02904   -0.00293   -0.00181   -0.00101
N1B   3    0.828507    0.673666    0.800611    11.00000    0.02098    0.01976 =
         0.02161   -0.00193   -0.00371   -0.00134
N2B   3    0.567004    0.535441    0.717955    11.00000    0.02176    0.01043 =
         0.01974   -0.00167   -0.00156    0.00001
H1NB  2    0.585743    0.475274    0.711456    11.00000    0.01632
C1B   1    0.733672    0.615945    0.796675    11.00000    0.01962    0.01660 =
         0.01752   -0.00159    0.00016    0.00199
C2B   1    0.810645    0.578005    0.972599    11.00000    0.02008    0.01891 =
         0.02005   -0.00452   -0.00130    0.00175
C3B   1    0.844902    0.547703    1.075558    11.00000    0.02119    0.02271 =
         0.01831   -0.00291   -0.00047    0.00199
H3B   2    0.797951    0.498936    1.121949    11.00000    0.02121
C4B   1    0.947515    0.593712    1.105531    11.00000    0.02092    0.02410 =
         0.01851   -0.00597   -0.00256    0.00676
C5B   1    1.012885    0.669950    1.035141    11.00000    0.02237    0.02241 =
         0.02804   -0.00459   -0.00681   -0.00031
H5B   2    1.082743    0.700832    1.058837    11.00000    0.02682
C6B   1    0.977738    0.699424    0.933996    11.00000    0.02268    0.02269 =
         0.02739    0.00056   -0.00273   -0.00375
H6B   2    1.022490    0.745500    0.886086    11.00000    0.01898
C7B   1    0.874857    0.652961    0.900787    11.00000    0.01982    0.01831 =
         0.02016   -0.00383   -0.00306    0.00236
C8B   1    0.656165    0.622242    0.702426    11.00000    0.01954    0.01471 =
         0.01874   -0.00088   -0.00275   -0.00123
C9B   1    0.427139    0.687543    0.734563    11.00000    0.02160    0.01684 =
         0.03044   -0.00082   -0.00436    0.00088
C10B  1    0.453291    0.561276    0.735083    11.00000    0.02144    0.01765 =
         0.01671   -0.00287   -0.00395   -0.00031
C11B  1    0.923727    0.494783    1.276430    11.00000    0.02305    0.04491 =
         0.01934    0.00018   -0.00246    0.00222
H11F  2    0.965597    0.488333    1.342886    11.00000    0.03340
H11E  2    0.920068    0.419273    1.248161    11.00000    0.03552
H11D  2    0.842941    0.527559    1.291262    11.00000    0.03870
C12B  1    0.346468    0.720591    0.644967    11.00000    0.02977    0.02373 =
         0.05948    0.01096   -0.01974    0.00024
H12F  2    0.271693    0.681770    0.660502    11.00000    0.04551
H12E  2    0.329021    0.800325    0.644026    11.00000    0.04403
H12D  2    0.384489    0.700817    0.573172    11.00000    0.04638
C13B  1    0.370107    0.715408    0.843959    11.00000    0.03768    0.02220 =
         0.04819   -0.01232    0.01587   -0.00318
H13F  2    0.294629    0.680681    0.856617    11.00000    0.03742
H13E  2    0.422449    0.686914    0.902381    11.00000    0.04694
H13D  2    0.358753    0.794949    0.844285    11.00000    0.05015
C14B  1    0.729962    0.614999    0.594649    11.00000    0.02159    0.02208 =
         0.01896   -0.00106   -0.00095   -0.00511
H14B  2    0.784378    0.678138    0.592073    11.00000    0.02107
C15B  1    0.654722    0.628757    0.498264    11.00000    0.03195    0.03272 =
         0.01922   -0.00049   -0.00407   -0.00237
H15F  2    0.592508    0.569170    0.502387    11.00000    0.03432
H15E  2    0.615418    0.701198    0.493818    11.00000    0.03423
H15D  2    0.703901    0.624257    0.434041    11.00000    0.03787
C16B  1    0.797862    0.503153    0.592829    11.00000    0.02461    0.02800 =
         0.02457   -0.00533    0.00299    0.00140
H16F  2    0.746422    0.441283    0.583279    11.00000    0.02972
H16E  2    0.837306    0.484865    0.660781    11.00000    0.03347
H16D  2    0.859108    0.507507    0.533838    11.00000    0.03790
HKLF 4
REM  p1 in P-1
REM R1 =  0.0367 for   6158 Fo > 4sig(Fo)  and  0.0423 for all   6780 data
REM    557 parameters refined using      0 restraints
END
WGHT      0.0142      1.7143
REM Highest difference peak  0.309,  deepest hole -0.256,  1-sigma level  0.050
Q1    1   0.1137  0.1447  0.5986  11.00000  0.05    0.31
Q2    1   0.4327  0.6242  0.7479  11.00000  0.05    0.30
Q3    1   0.3299  0.1585  0.8563  11.00000  0.05    0.29
Q4    1   0.8526  0.6080  0.9344  11.00000  0.05    0.29
Q5    1   0.6916  0.6212  0.6452  11.00000  0.05    0.28
Q6    1   0.6966  0.6192  0.7453  11.00000  0.05    0.28
Q7    1   0.5628  0.1627  0.7337  11.00000  0.05    0.27
Q8    1   0.3024  0.1528  0.7552  11.00000  0.05    0.27
Q9    1   0.2177  0.1012  0.5677  11.00000  0.05    0.26
Q10   1   0.6994  0.5948  0.8602  11.00000  0.05    0.26
Q11   1   0.8415  0.5561  1.0164  11.00000  0.05    0.25
Q12   1   0.5314  0.0735  0.7661  11.00000  0.05    0.25
Q13   1   0.6151  0.6742  0.6972  11.00000  0.05    0.25
Q14   1   0.4831  0.7230  0.7293  11.00000  0.05    0.24
Q15   1   0.6098  0.5864  0.7111  11.00000  0.05    0.24
Q16   1   0.5954  0.0949  0.6803  11.00000  0.05    0.24
Q17   1  -0.0220  0.2359  0.5538  11.00000  0.05    0.23
Q18   1   0.9986  0.6079  1.0611  11.00000  0.05    0.23
Q19   1   0.9155  0.6834  0.9208  11.00000  0.05    0.23
Q20   1   0.0680  0.2503  0.6018  11.00000  0.05    0.23
;
data_global
_journal_date_recd_electronic     2013-07-03
_journal_date_accepted     2013-07-15
_journal_name_full     'Acta Crystallographica, Section E'
_journal_year     2013
_journal_volume     69
_journal_issue      9
_journal_page_first     o1391
_journal_page_last     o1391
_journal_paper_category     QO
_journal_paper_doi     10.1107/S1600536813019521
_journal_coeditor_code     FK2073
_publ_contact_author_name     'Rainer Beckert'
_publ_contact_author_address
;
Institut f\"ur Organische Chemie und Makromolekulare Chemie
Universit\"at Jena
Humboldtstrasse 10
07743 Jena
Germany
;
_publ_contact_author_email     c6bera@rz.uni-jena.de
_publ_contact_author_fax     '03641 9-48600'
_publ_contact_author_phone     '03641 9-48230'
_publ_section_title
;\
2-Isopropyl-2-(6-methoxy-1,3-benzothiazol-2-yl)-5,5-dimethyl-1,3-thiazolidin-4-\
one
;
loop_
    _publ_author_name
    _publ_author_address
    'W\"urfel, Hendryk'
;
Institut f\"ur Organische Chemie und Makromolekulare Chemie
Universit\"at Jena
Humboldtstrasse 10
07743 Jena
Germany
;
    'G\"orls, Helmar'
;
Institut f\"ur Anorganische und Analytische Chemie
Friedrich-Schiller-Universit\"at Jena
Humboldtstrasse 8
07743 Jena
Germany
;
    'Weiss, Dieter'
;
Institut f\"ur Organische Chemie und Makromolekulare Chemie
Universit\"at Jena
Humboldtstrasse 10
07743 Jena
Germany
;
    'Beckert, Rainer'
;
Institut f\"ur Organische Chemie und Makromolekulare Chemie
Universit\"at Jena
Humboldtstrasse 10
07743 Jena
Germany
;
