# Supplementary material for: 2-Isopropyl-2-(6-meth­oxy-1,3-benzo­thia­zol-2-yl)-5,5-dimethyl-1,3-thia­zolidin-4-one
Source: Acta Crystallogr Sect E Struct Rep Online. 2013 Aug 7;69(Pt 9):o1391. doi: 10.1107/S1600536813019521 (PMC3884408; doi:10.1107/S1600536813019521)
Supplement: Supplementary file 2 [file e-69-o1391-Isup2.hkl]

# 
# h,k,l, Fc-squared, Fo-squared, sigma(Fo-squared) and status flag 
# 
data_I
_shelx_title ' p1 in P-1' 
_shelx_refln_list_code          4 
_shelx_F_calc_maximum      136.42 
_exptl_crystal_F_000       712.00 
_reflns_d_resolution_high  0.7700 
 
loop_ 
 _symmetry_equiv_pos_as_xyz 
 'x, y, z' 
 '-x, -y, -z' 
 
_cell_length_a    11.3755 
_cell_length_b    11.9028 
_cell_length_c    12.5261 
_cell_angle_alpha  86.122 
_cell_angle_beta   85.949 
_cell_angle_gamma  89.206 
 
_shelx_F_squared_multiplier     1.000 
 
loop_ 
 _refln_index_h 
 _refln_index_k 
 _refln_index_l 
 _refln_F_squared_calc 
 _refln_F_squared_meas 
 _refln_F_squared_sigma 
 _refln_observed_status 
   2   0   0     1182.47     1039.90     76.74 o 
   3   0   0     9041.57     8926.73    193.48 o 
   4   0   0      132.00      174.61      4.82 o 
   5   0   0     1997.55     2143.52     39.56 o 
   6   0   0       17.34       25.32      5.29 o 
   7   0   0     4934.85     5409.92     97.61 o 
   8   0   0     1079.79     1034.64     26.66 o 
   9   0   0      171.33      140.56      4.70 o 
  10   0   0       28.75       31.04      3.87 o 
  11   0   0      825.06      802.98     28.08 o 
  12   0   0       37.39       40.47      4.21 o 
  13   0   0        0.10        3.87      3.18 o 
  14   0   0      171.97      151.98     10.52 o 
 -14   1   0       12.62        3.07      2.61 o 
 -12   1   0      111.53       84.13      6.25 o 
 -11   1   0        1.09        5.12      2.50 o 
 -10   1   0        0.01       -1.36      3.07 o 
  -9   1   0      101.02       82.65      5.46 o 
  -8   1   0      440.04      462.14     10.57 o 
  -7   1   0      395.39      390.43      9.90 o 
  -6   1   0     4053.84     4112.42     92.17 o 
  -5   1   0      460.84      551.33     15.80 o 
  -4   1   0       68.39       79.01      2.81 o 
  -3   1   0     1023.61     1041.41     23.91 o 
  -2   1   0     1362.26     1419.57     31.71 o 
   2   1   0      228.36      256.27      4.50 o 
   3   1   0       26.44       25.68      2.61 o 
   4   1   0     2801.92     2846.72     83.22 o 
   5   1   0      268.12      251.10      5.57 o 
   6   1   0      229.71      261.21      7.28 o 
   7   1   0      128.66      103.16      6.88 o 
   8   1   0      203.09      191.86      8.64 o 
   9   1   0       75.08       84.58     11.65 o 
  10   1   0      128.45      134.04      6.59 o 
  11   1   0      392.95      397.05     11.01 o 
  12   1   0     1034.10     1019.10     21.98 o 
  13   1   0        1.76        9.76      4.55 o 
  14   1   0        2.99        4.90      2.44 o 
 -14   2   0       65.42       42.29      5.57 o 
 -13   2   0      146.95      134.95      9.21 o 
 -12   2   0       94.23       79.58      6.14 o 
 -11   2   0      208.18      196.68      9.44 o 
 -10   2   0        2.23        4.77      2.73 o 
  -8   2   0      415.35      463.20     12.16 o 
  -7   2   0      438.62      475.02     12.85 o 
  -6   2   0      109.61      127.50      4.06 o 
  -5   2   0     1222.78     1251.19     28.81 o 
  -4   2   0       49.03       45.39      9.78 o 
  -3   2   0       95.73      110.39      4.43 o 
  -2   2   0     4379.00     4508.09     98.88 o 
   0   2   0      111.86       85.27      3.41 o 
   1   2   0        7.18        9.20      1.88 o 
   2   2   0     2492.48     2492.02     27.53 o 
   3   2   0       33.63       39.27      2.27 o 
   4   2   0     3025.90     3013.36     39.07 o 
   5   2   0     2188.59     2196.97     31.50 o 
   6   2   0     1159.42     1132.30     22.79 o 
   7   2   0      446.81      428.03     11.88 o 
   8   2   0      202.25      202.17      4.05 o 
   9   2   0       23.11       22.39      1.55 o 
  10   2   0      502.17      463.88      9.97 o 
  11   2   0       35.05       38.03      7.56 o 
  12   2   0      741.68      791.40     35.58 o 
  13   2   0      760.92      804.11     26.72 o 
  14   2   0      227.21      235.85     14.67 o 
 -14   3   0       11.35        5.23      4.32 o 
 -13   3   0      371.57      404.84     19.90 o 
 -12   3   0        4.47        3.64      3.52 o 
 -11   3   0      645.77      699.07     25.58 o 
 -10   3   0     1135.41     1182.35     40.25 o 
  -9   3   0      569.82      576.62     21.37 o 
  -8   3   0      210.13      212.14      9.21 o 
  -7   3   0      535.48      506.70     16.60 o 
  -6   3   0      166.23      161.32      5.06 o 
  -5   3   0       11.91       12.18      4.77 o 
  -4   3   0     3786.27     3943.87     87.10 o 
  -3   3   0     2080.04     2071.45     46.87 o 
  -2   3   0      485.97      482.28     21.88 o 
  -1   3   0     3522.24     3674.09     82.00 o 
   0   3   0     1312.87     1264.28     20.02 o 
   1   3   0    11425.90    11482.86    176.02 o 
   2   3   0       65.76       66.00      1.23 o 
   3   3   0      970.57      968.37     11.17 o 
   4   3   0     1071.69     1127.96     18.25 o 
   5   3   0      506.85      556.21      9.04 o 
   6   3   0       44.47       48.48      3.01 o 
   7   3   0       22.66       23.18      2.39 o 
   8   3   0      209.62      192.36      3.98 o 
   9   3   0       71.98       58.44      3.35 o 
  10   3   0       72.44       82.74      3.47 o 
  11   3   0        2.86        3.01      1.99 o 
  12   3   0       31.11       30.16      1.93 o 
  13   3   0        0.27        2.75      2.29 o 
  14   3   0        7.75        7.38      1.62 o 
 -14   4   0        0.16        4.21      4.21 o 
 -13   4   0        0.14       12.05      4.55 o 
 -12   4   0        0.08        8.19      4.09 o 
 -11   4   0       23.01       15.58      4.09 o 
 -10   4   0      113.68      118.01      7.84 o 
  -9   4   0     1015.76      946.79     32.86 o 
  -8   4   0     1901.22     1938.38     63.89 o 
  -7   4   0      610.77      575.43     19.10 o 
  -6   4   0     1632.48     1614.10     37.30 o 
  -5   4   0     4074.88     4245.52    100.50 o 
  -4   4   0      466.50      475.10     11.82 o 
  -3   4   0     2356.32     2582.77     71.57 o 
  -2   4   0    10452.60    10967.04    356.30 o 
  -1   4   0    10979.25    10955.55    287.80 o 
   0   4   0     1589.60     1423.53     22.95 o 
   1   4   0      233.85      198.44      5.29 o 
   2   4   0        1.31        5.46      0.80 o 
   3   4   0        0.94        5.02      1.19 o 
   4   4   0        3.76        7.66      1.82 o 
   5   4   0      116.28       85.78      1.86 o 
   6   4   0      173.00      133.16      2.48 o 
   7   4   0       45.56       33.37      1.38 o 
   8   4   0      583.68      543.13      9.61 o 
   9   4   0      172.69      169.15     13.70 o 
  10   4   0       71.81       65.77      3.41 o 
  11   4   0        1.95        8.32      4.04 o 
  12   4   0      182.08      177.22      5.15 o 
  13   4   0      560.01      618.45     17.62 o 
  14   4   0       44.41       38.95      3.45 o 
 -13   5   0      365.12      338.90     18.19 o 
 -12   5   0       21.74       28.19      5.46 o 
 -11   5   0       71.75       81.06      6.14 o 
 -10   5   0       28.10       37.97      4.21 o 
  -9   5   0      580.08      563.55     20.58 o 
  -8   5   0      301.73      238.97     10.12 o 
  -7   5   0      421.09      404.27     15.12 o 
  -6   5   0     1019.28      946.70     27.17 o 
  -5   5   0     1000.76     1057.13     25.40 o 
  -4   5   0       22.06       38.03      2.67 o 
  -3   5   0       27.16       18.67      3.75 o 
  -2   5   0       93.25      121.40      5.63 o 
  -1   5   0      667.81      639.78     15.11 o 
   0   5   0     2663.07     2536.72     39.88 o 
   1   5   0      267.85      238.76      4.40 o 
   2   5   0      847.05      799.76     13.59 o 
   3   5   0     2261.98     2275.72     27.51 o 
   4   5   0     3411.95     3804.44     48.73 o 
   5   5   0     3434.12     3723.12     47.67 o 
   6   5   0      531.45      540.64      7.72 o 
   7   5   0      510.67      460.42      8.81 o 
   8   5   0      449.08      496.70     10.35 o 
   9   5   0     1649.12     1707.72     28.71 o 
  10   5   0     1681.60     1708.23     47.29 o 
  11   5   0      146.80      140.52      4.35 o 
  12   5   0        9.02       20.16      2.22 o 
  13   5   0        3.94        1.48      1.71 o 
 -13   6   0        0.03       -4.55      4.55 o 
 -12   6   0      128.57      118.80      8.64 o 
 -11   6   0       33.29       31.38      3.98 o 
 -10   6   0      141.02      122.33      6.71 o 
  -9   6   0        6.62        6.14      4.09 o 
  -8   6   0       51.65       36.95      3.75 o 
  -7   6   0     1307.39     1246.81     42.06 o 
  -6   6   0       74.29       77.65      5.46 o 
  -5   6   0      216.67      179.56      5.62 o 
  -4   6   0      922.03      940.12     22.81 o 
  -3   6   0      572.48      623.29     15.26 o 
  -2   6   0     2016.94     2142.30     49.71 o 
  -1   6   0     1878.91     1928.34     36.40 o 
   0   6   0      233.25      248.93      4.64 o 
   1   6   0      587.19      579.08      9.83 o 
   2   6   0      144.84      140.23      2.96 o 
   3   6   0      248.79      225.80      3.81 o 
   4   6   0       84.46      104.11      3.30 o 
   5   6   0      675.13      617.74      8.70 o 
   6   6   0      404.06      374.45     13.24 o 
   7   6   0      166.93      142.94      3.92 o 
   8   6   0      455.48      407.30      8.97 o 
   9   6   0      212.57      187.07      7.90 o 
  10   6   0      137.49      114.35      4.26 o 
  11   6   0       43.71       43.87     10.06 o 
  12   6   0      449.75      417.00     32.97 o 
  13   6   0      546.11      609.66     22.28 o 
 -13   7   0        0.76       -0.34      2.96 o 
 -12   7   0       19.20       23.87      5.34 o 
 -11   7   0      276.09      283.76     13.87 o 
 -10   7   0      323.11      327.76     15.12 o 
  -9   7   0       37.95       41.84      4.43 o 
  -8   7   0        0.00        2.61      3.87 o 
  -7   7   0      337.74      293.09     12.16 o 
  -6   7   0       95.77       68.21      4.77 o 
  -5   7   0      113.73       93.57      4.89 o 
  -4   7   0      292.88      298.47     24.73 o 
  -3   7   0       11.36        1.66      4.04 o 
  -2   7   0      669.55      654.21     15.80 o 
  -1   7   0      659.51      609.54     23.31 o 
   0   7   0      362.74      332.35      5.97 o 
   1   7   0      208.55      184.94      4.34 o 
   2   7   0     1493.81     1422.09     20.80 o 
   3   7   0      212.49      204.82      5.51 o 
   4   7   0        7.31        5.09      0.90 o 
   5   7   0      926.21      939.87     12.20 o 
   6   7   0      489.46      457.66      6.89 o 
   7   7   0      907.82      916.62     14.54 o 
   8   7   0       97.29      110.92      7.62 o 
   9   7   0       17.57       12.90      5.46 o 
  10   7   0       98.42       87.29      4.00 o 
  11   7   0      194.75      188.91     26.66 o 
  12   7   0      381.02      335.27     18.64 o 
  13   7   0       22.54       18.19      5.00 o 
 -12   8   0      358.75      417.92     22.06 o 
 -11   8   0       61.06       92.31      7.16 o 
 -10   8   0      691.20      665.53     27.40 o 
  -9   8   0      762.68      720.21     27.51 o 
  -8   8   0      275.83      385.86     15.58 o 
  -7   8   0        0.01       -2.73      2.73 o 
  -6   8   0      187.45      161.78      8.30 o 
  -5   8   0     1288.98     1232.94     40.47 o 
  -4   8   0      409.48      359.71     13.42 o 
  -3   8   0       48.36       57.03      7.39 o 
  -2   8   0        0.88       -2.05      2.05 o 
  -1   8   0      935.97      859.00     28.93 o 
   0   8   0        0.03       -1.02      2.50 o 
   1   8   0        1.36        1.54      3.13 o 
   2   8   0      544.14      549.98      9.56 o 
   3   8   0       54.30       39.17      7.84 o 
   4   8   0        2.34        5.48      4.72 o 
   5   8   0     1198.41     1176.81     37.18 o 
   6   8   0      405.47      377.87      8.19 o 
   7   8   0      170.51      167.14      4.04 o 
   8   8   0       93.04       82.71      3.10 o 
   9   8   0       23.20       20.02     10.12 o 
  10   8   0      191.37      173.46     10.06 o 
  11   8   0       17.66       22.85      4.77 o 
  12   8   0        0.72       19.44      5.23 o 
 -11   9   0      799.18      948.95     44.68 o 
 -10   9   0      227.06      170.19     10.80 o 
  -9   9   0       55.60       59.57      6.25 o 
  -8   9   0      364.70      366.98     15.69 o 
  -7   9   0      642.94      708.62     25.81 o 
  -6   9   0      522.69      536.83     20.01 o 
  -5   9   0      291.00      320.26     12.96 o 
  -4   9   0     1557.15     1613.34     53.55 o 
  -3   9   0       80.34       86.52      3.98 o 
  -2   9   0     1040.69     1052.18     20.35 o 
  -1   9   0     1479.10     1561.53     56.90 o 
   0   9   0      147.20      115.81      6.76 o 
   1   9   0      537.52      517.10      9.69 o 
   2   9   0     7840.14     7968.47    143.92 o 
   3   9   0     4710.68     4819.10     88.47 o 
   4   9   0      234.93      213.05      4.66 o 
   5   9   0       20.83       26.35      2.33 o 
   6   9   0      885.34      833.41     18.99 o 
   7   9   0       84.04       60.55      2.10 o 
   8   9   0      154.35      132.60      4.13 o 
   9   9   0      386.53      392.53     26.66 o 
  10   9   0      373.55      379.94     20.01 o 
  11   9   0       19.65       34.22      5.68 o 
  12   9   0       48.71       43.43      5.12 o 
 -11  10   0      177.30      169.96     11.60 o 
 -10  10   0       62.74       45.59      4.89 o 
  -9  10   0       72.19       48.20      5.91 o 
  -8  10   0       12.25        5.68      4.66 o 
  -7  10   0      630.42      642.56     23.53 o 
  -6  10   0       74.69       62.64      4.77 o 
  -5  10   0       16.92        3.64      4.32 o 
  -4  10   0     3131.44     3276.26    105.96 o 
  -3  10   0      455.13      520.92     18.64 o 
  -2  10   0      121.21       98.45      3.75 o 
  -1  10   0       54.10       50.36      2.39 o 
   0  10   0      500.25      466.82      9.62 o 
   1  10   0      976.05     1006.79     20.07 o 
   2  10   0     1012.33     1080.74     20.99 o 
   3  10   0      382.30      393.74     11.99 o 
   4  10   0      233.64      232.33     14.15 o 
   5  10   0       72.23       81.76      5.34 o 
   6  10   0       60.67       57.84      6.88 o 
   7  10   0     1082.12     1052.12     25.92 o 
   8  10   0      550.81      543.78     22.79 o 
   9  10   0      351.98      448.73     18.53 o 
  10  10   0      122.68      117.55      9.21 o 
  11  10   0       72.83       68.55      6.37 o 
 -10  11   0       50.06       73.90      7.84 o 
  -9  11   0      357.60      384.61     21.71 o 
  -8  11   0       19.59       28.54      5.23 o 
  -7  11   0      233.62      206.68     10.91 o 
  -6  11   0       31.82       32.97      5.00 o 
  -5  11   0      293.80      261.37     11.94 o 
  -4  11   0        5.39        7.62      2.61 o 
  -3  11   0      419.11      437.47     11.14 o 
  -2  11   0       42.08       33.99      2.05 o 
  -1  11   0      108.74      103.00      3.64 o 
   0  11   0      242.93      238.86     15.18 o 
   1  11   0        1.42       -0.49      1.94 o 
   2  11   0      450.62      471.10     12.58 o 
   3  11   0      134.83      142.49      4.10 o 
   4  11   0      442.19      435.15      9.99 o 
   5  11   0      215.95      227.65      6.93 o 
   6  11   0      230.80      238.37      7.24 o 
   7  11   0      247.03      271.23      8.88 o 
   8  11   0      484.65      465.55     24.67 o 
  -9  12   0       56.80       48.89      6.03 o 
  -8  12   0      162.90      145.86     11.03 o 
  -7  12   0        6.91        5.23      2.96 o 
  -6  12   0        3.45        6.59      2.84 o 
  -5  12   0      314.00      324.47     14.32 o 
  -4  12   0       51.68       61.62      5.23 o 
  -3  12   0      913.41      878.92     21.83 o 
  -2  12   0      662.89      679.29     16.83 o 
  -1  12   0      186.84      176.90      5.46 o 
   0  12   0       54.82       61.20      3.09 o 
   1  12   0      812.82      841.89     21.29 o 
   2  12   0       30.51       33.35      4.77 o 
   3  12   0      457.44      447.36     27.40 o 
   4  12   0      397.26      407.75     14.55 o 
   5  12   0      285.17      295.59      8.71 o 
   6  12   0      177.21      184.29     10.35 o 
   7  12   0       53.84       49.34      5.23 o 
   8  12   0      138.61      121.42     10.00 o 
  -7  13   0      315.91      333.11     19.21 o 
  -6  13   0       43.82       40.02      4.32 o 
  -5  13   0       27.93       30.24      3.75 o 
  -4  13   0       26.09       23.08      3.87 o 
  -3  13   0     2226.69     2290.92     78.33 o 
  -2  13   0      964.77      980.56     33.77 o 
  -1  13   0       20.51       19.86      3.92 o 
   0  13   0      549.36      607.51     29.05 o 
   1  13   0      206.08      207.71     10.57 o 
   2  13   0       32.17       49.32      8.81 o 
   3  13   0        5.31        0.85      1.63 o 
   4  13   0      560.97      535.88     16.07 o 
   5  13   0      271.77      293.88     16.03 o 
   6  13   0       10.42       15.69      3.52 o 
   7  13   0       59.13       46.16      6.37 o 
   8  13   0        1.22       12.62      4.77 o 
  -6  14   0      113.14      101.30      8.30 o 
  -5  14   0        0.08        4.09      3.87 o 
  -4  14   0        0.75        4.89      3.98 o 
  -3  14   0       47.38       40.81      4.89 o 
  -2  14   0      535.61      538.71     19.55 o 
  -1  14   0      325.50      375.22     12.73 o 
   0  14   0      137.02      127.69      5.71 o 
   1  14   0      678.53      789.81     71.17 o 
   2  14   0      102.13      116.55      7.67 o 
   3  14   0       71.86       83.25      5.91 o 
   4  14   0        3.91        8.07      3.30 o 
   5  14   0       25.29       20.80      3.98 o 
   6  14   0      148.79      143.59      9.78 o 
  -3  15   0       14.31       17.96      4.32 o 
  -2  15   0      187.67      200.55     13.30 o 
  -1  15   0      100.42      115.73     20.80 o 
   0  15   0       46.32       54.44      8.87 o 
   1  15   0      380.91      364.90     24.78 o 
   2  15   0      717.92      755.34     35.36 o 
   3  15   0      153.34      134.61      9.44 o 
  -3 -15   1       33.91       54.57      6.03 o 
  -2 -15   1        2.54       -2.84      2.84 o 
  -1 -15   1       83.68       89.92      4.97 o 
   0 -15   1      146.84      144.62      7.11 o 
   1 -15   1      396.77      409.16     22.62 o 
   2 -15   1       51.60       51.27      5.23 o 
  -5 -14   1       67.29       43.88      4.89 o 
  -4 -14   1       35.04       28.96      4.72 o 
  -3 -14   1       85.53       79.95     14.15 o 
  -2 -14   1      206.16      202.64     10.12 o 
  -1 -14   1      123.45      130.06      6.20 o 
   0 -14   1      147.79      158.19     28.93 o 
   1 -14   1      698.54      721.28     24.28 o 
   2 -14   1       23.28       23.64      4.04 o 
   3 -14   1       46.51       54.68      5.00 o 
   4 -14   1       20.63       33.08      4.21 o 
   5 -14   1      163.78      178.15     12.28 o 
  -6 -13   1       31.45       43.32      5.00 o 
  -5 -13   1        4.57       17.28      3.41 o 
  -4 -13   1      319.89      342.66     29.10 o 
  -3 -13   1      184.24      186.10     16.77 o 
  -2 -13   1      772.12      824.72     20.90 o 
  -1 -13   1       40.55       49.52      5.63 o 
   0 -13   1       12.64       23.51      2.84 o 
   1 -13   1      126.22      142.80     21.37 o 
   2 -13   1       72.85       79.90      7.16 o 
   3 -13   1      810.43      854.02     31.72 o 
   4 -13   1      116.11      114.94      9.21 o 
   5 -13   1      241.95      214.42     11.94 o 
   6 -13   1       18.02       12.39      3.98 o 
   7 -13   1        8.84        7.50      4.32 o 
  -7 -12   1       74.53       59.80      5.57 o 
  -6 -12   1       48.99       59.60      3.74 o 
  -5 -12   1       59.50       56.25     10.57 o 
  -4 -12   1      736.99      807.79     20.86 o 
  -3 -12   1      225.65      223.77      9.78 o 
  -2 -12   1      115.16      134.75      4.94 o 
  -1 -12   1        9.05       13.23      4.21 o 
   0 -12   1      110.04      115.94      7.16 o 
   1 -12   1       54.75       52.43     11.82 o 
   2 -12   1      979.83      919.73     33.65 o 
   3 -12   1      356.80      414.51     16.83 o 
   4 -12   1        2.17        4.89      3.18 o 
   6 -12   1        7.96        9.21      4.77 o 
   7 -12   1      972.01     1022.40     45.59 o 
   8 -12   1      556.23      647.79     33.88 o 
   9 -12   1      149.62      152.91     10.91 o 
  -7 -11   1       42.51       30.79      2.60 o 
  -6 -11   1      207.11      226.59      7.84 o 
  -5 -11   1      672.41      712.69     15.27 o 
  -4 -11   1       53.60       49.12     10.35 o 
  -3 -11   1     1514.96     1571.76     37.10 o 
  -2 -11   1      587.62      613.67     15.54 o 
  -1 -11   1      209.25      210.53     25.52 o 
   0 -11   1       33.04       35.15      2.77 o 
   1 -11   1        2.73        6.48      2.00 o 
   2 -11   1     2304.17     2278.99     51.39 o 
   3 -11   1      282.16      279.90      7.73 o 
   4 -11   1      157.57      132.45      7.84 o 
   5 -11   1      219.41      202.36      9.44 o 
   6 -11   1        3.03       -3.75      3.75 o 
   7 -11   1       47.32       39.79      4.32 o 
   8 -11   1      200.01      182.47     11.26 o 
   9 -11   1      348.57      374.15     19.67 o 
  10 -11   1      111.65       95.38      8.87 o 
  -8 -10   1        2.83       -0.68      2.16 o 
  -7 -10   1        3.25        5.45      2.10 o 
  -6 -10   1       97.67      106.70      6.03 o 
  -5 -10   1        0.03        1.77      1.08 o 
  -4 -10   1      292.74      301.53     20.92 o 
  -3 -10   1       30.38       20.56      1.58 o 
  -2 -10   1       54.44       52.31      6.65 o 
  -1 -10   1      208.14      208.16      8.30 o 
   0 -10   1      392.10      402.10     23.87 o 
   1 -10   1        0.06        3.18      1.14 o 
   2 -10   1        5.36       10.80      1.36 o 
   3 -10   1      689.21      679.06     23.76 o 
   4 -10   1        3.53        5.68      3.87 o 
   5 -10   1      179.41      208.28     10.00 o 
   6 -10   1       86.61       71.28      6.25 o 
   9 -10   1      659.00      674.28     30.92 o 
  10 -10   1       61.11       55.48      7.05 o 
  11 -10   1      122.69      101.98      8.07 o 
 -11  -9   1      184.34      214.64     13.07 o 
 -10  -9   1      180.50      212.26     13.19 o 
  -9  -9   1       12.87        4.35      1.85 o 
  -8  -9   1        2.54        1.82      2.27 o 
  -7  -9   1       75.92       63.74      5.34 o 
  -6  -9   1      663.45      648.85     10.69 o 
  -5  -9   1       31.95       32.92      1.67 o 
  -4  -9   1      218.00      205.05      5.63 o 
  -3  -9   1     2240.71     2195.80     35.96 o 
  -2  -9   1     1272.19     1288.95     38.71 o 
  -1  -9   1      333.46      322.34      6.31 o 
   0  -9   1      640.37      636.01     11.29 o 
   1  -9   1        1.21        4.05      0.97 o 
   2  -9   1        9.83        8.75      1.25 o 
   3  -9   1      121.14       98.91      6.25 o 
   4  -9   1      243.31      257.28     10.80 o 
   5  -9   1      132.89      121.19      7.28 o 
   6  -9   1      265.51      284.67     11.94 o 
   7  -9   1      377.76      436.90     17.39 o 
   8  -9   1       16.73       25.81      3.64 o 
   9  -9   1       87.17       77.76      6.37 o 
  10  -9   1      563.86      566.39     29.45 o 
  11  -9   1       13.79       28.19      5.68 o 
 -12  -8   1        4.61       19.44      5.12 o 
 -11  -8   1       29.44       32.97      5.57 o 
 -10  -8   1      453.08      482.46     15.46 o 
  -9  -8   1      962.89     1052.09     27.85 o 
  -8  -8   1      644.66      718.94     22.45 o 
  -7  -8   1       23.95       17.51      9.83 o 
  -6  -8   1     1557.04     1569.20     21.94 o 
  -5  -8   1        7.96        6.73      6.03 o 
  -4  -8   1       95.38       82.87      1.91 o 
  -3  -8   1       40.00       36.95      1.65 o 
  -2  -8   1     1328.24     1278.46     21.62 o 
  -1  -8   1      287.30      255.11      5.02 o 
   0  -8   1     1788.14     1789.66     29.77 o 
   1  -8   1      329.46      349.63     25.01 o 
   2  -8   1        2.71        8.92      1.88 o 
   3  -8   1      481.46      443.84     16.37 o 
   4  -8   1       13.98       27.74      3.41 o 
   5  -8   1      684.51      605.05     21.15 o 
   6  -8   1      576.91      515.23     18.99 o 
   7  -8   1       93.61      101.64      7.05 o 
   8  -8   1       46.25       44.11      5.80 o 
   9  -8   1      129.02      115.73      7.62 o 
  10  -8   1        3.70       -1.14      4.32 o 
  11  -8   1        3.75        9.55      3.87 o 
  12  -8   1       12.11        8.87      4.55 o 
 -13  -7   1        0.38       -2.39      2.73 o 
 -12  -7   1        0.30       -0.45      4.09 o 
 -11  -7   1       22.25       18.16      4.89 o 
 -10  -7   1        0.03        1.45      1.82 o 
  -9  -7   1      159.29      155.35     23.59 o 
  -8  -7   1       47.19       31.46      2.00 o 
  -7  -7   1      304.15      342.58     30.30 o 
  -6  -7   1     1033.69     1036.15     15.97 o 
  -5  -7   1        1.40        0.39      2.73 o 
  -4  -7   1       41.84       27.64      6.03 o 
  -3  -7   1       78.48       73.94      6.03 o 
  -2  -7   1      398.00      393.48      6.65 o 
  -1  -7   1      561.74      604.76     10.33 o 
   0  -7   1       90.77      108.02      2.61 o 
   1  -7   1     2833.11     2756.49     49.84 o 
   2  -7   1     1563.04     1500.23     35.58 o 
   3  -7   1      476.86      458.64     12.68 o 
   4  -7   1        8.01        7.47      3.41 o 
   5  -7   1      100.29       82.76      5.80 o 
   6  -7   1      119.15      122.56      6.71 o 
   7  -7   1      595.25      644.72     23.19 o 
   8  -7   1      542.32      565.94     21.15 o 
   9  -7   1      100.29       94.25      6.14 o 
  10  -7   1      909.66      981.01     35.47 o 
  11  -7   1      239.43      251.48     12.28 o 
  12  -7   1        3.21        5.34      4.21 o 
  13  -7   1        8.00        7.73      3.52 o 
 -13  -6   1        0.36        9.24      7.28 o 
 -12  -6   1        8.92        0.91      2.05 o 
 -11  -6   1      191.33      198.66      5.53 o 
 -10  -6   1       51.74       52.52      7.28 o 
  -9  -6   1      338.83      313.59      9.15 o 
  -8  -6   1     2250.02     2181.43     41.19 o 
  -7  -6   1     1237.53     1257.37     46.16 o 
  -6  -6   1       73.00       70.28      4.04 o 
  -5  -6   1      725.16      706.74      8.64 o 
  -4  -6   1      775.31      734.13      9.45 o 
  -3  -6   1       13.34        1.32      2.44 o 
  -2  -6   1       16.40       16.61      1.82 o 
  -1  -6   1      218.62      210.58      4.38 o 
   0  -6   1        2.22        4.06      1.59 o 
   1  -6   1      256.80      227.01      4.83 o 
   2  -6   1     1187.61     1251.17     29.30 o 
   3  -6   1     7089.79     7223.35    158.95 o 
   4  -6   1     2079.02     1925.64     53.09 o 
   5  -6   1      409.93      345.73     13.36 o 
   6  -6   1       45.53       40.93      3.75 o 
   7  -6   1       10.50       10.12      3.52 o 
   8  -6   1      353.47      319.58     12.73 o 
   9  -6   1       78.01       69.01      6.37 o 
  10  -6   1      187.24      172.69      8.98 o 
  11  -6   1      366.60      331.85     14.78 o 
  12  -6   1      135.60      132.45      8.87 o 
  13  -6   1      129.16      127.22      9.10 o 
 -13  -5   1      486.28      512.90     16.43 o 
 -12  -5   1      225.05      215.97      6.18 o 
 -11  -5   1       97.91       93.37      3.51 o 
 -10  -5   1      170.05      159.04      4.54 o 
  -9  -5   1        7.25        8.66      1.29 o 
  -8  -5   1        9.64        9.36      1.82 o 
  -7  -5   1     1718.74     1720.84     51.96 o 
  -6  -5   1      553.71      560.07     10.35 o 
  -5  -5   1      275.38      258.47      8.64 o 
  -4  -5   1        4.45        0.66      0.71 o 
  -3  -5   1      278.64      304.49      4.35 o 
  -2  -5   1      698.13      821.61     12.21 o 
  -1  -5   1     2645.37     2761.97     40.98 o 
   0  -5   1      163.03      154.54      3.36 o 
   1  -5   1      110.81      124.96     10.06 o 
   2  -5   1       32.11       49.64      6.59 o 
   3  -5   1      134.97      157.51      6.31 o 
   4  -5   1     1987.11     2094.74     70.60 o 
   5  -5   1        0.77        1.04      5.40 o 
   6  -5   1      359.55      346.23     31.38 o 
   7  -5   1      763.91      742.04     25.24 o 
   8  -5   1      156.37      170.42      8.41 o 
   9  -5   1       67.00       55.25      6.03 o 
  10  -5   1      444.84      409.84     16.26 o 
  11  -5   1       12.39       15.69      4.43 o 
  12  -5   1       76.71       69.12      6.03 o 
  13  -5   1       23.63       21.26      5.00 o 
 -14  -4   1        4.72        4.26      5.74 o 
 -13  -4   1       40.77       34.22      2.61 o 
 -12  -4   1       41.69       38.88      2.73 o 
 -11  -4   1       44.57       47.60      3.81 o 
 -10  -4   1       11.98       10.69      5.57 o 
  -9  -4   1      777.54      747.94     22.62 o 
  -8  -4   1     2110.54     2076.38     33.77 o 
  -7  -4   1      356.36      383.45     11.65 o 
  -6  -4   1      236.39      216.61     14.44 o 
  -5  -4   1      267.57      250.76      4.20 o 
  -4  -4   1      875.48      858.78     10.78 o 
  -3  -4   1      411.28      449.64     12.90 o 
  -2  -4   1      776.76      749.95     11.13 o 
  -1  -4   1     3457.37     3349.12     47.08 o 
   0  -4   1        3.16        2.39      0.68 o 
   1  -4   1      970.26      973.03     39.79 o 
   2  -4   1       89.34      129.60      4.21 o 
   3  -4   1     1096.52     1053.17     24.80 o 
   4  -4   1     2763.15     2892.30     65.10 o 
   5  -4   1      440.06      456.52     11.46 o 
   6  -4   1     1999.67     1985.47     45.37 o 
   7  -4   1      543.03      560.95     14.24 o 
   8  -4   1       28.74       34.22      4.32 o 
   9  -4   1      476.20      434.52     17.05 o 
  10  -4   1       45.17       57.30      5.46 o 
  11  -4   1       37.05       41.27      4.77 o 
  12  -4   1      686.30      713.62     26.83 o 
  13  -4   1       95.85      106.87      8.64 o 
  14  -4   1        9.33       27.29      5.34 o 
 -14  -3   1      365.68      373.59     11.71 o 
 -13  -3   1       43.67       51.42      3.87 o 
 -12  -3   1       99.41       96.02      9.83 o 
 -11  -3   1       80.35       74.53      3.13 o 
 -10  -3   1     1022.28      997.77     18.36 o 
  -9  -3   1     1300.79     1338.06     23.31 o 
  -8  -3   1      994.02      944.68     20.46 o 
  -7  -3   1     1509.06     1394.76     20.55 o 
  -6  -3   1      682.13      705.29     10.62 o 
  -5  -3   1      430.16      549.31     19.10 o 
  -4  -3   1     6552.41     6966.04     81.72 o 
  -3  -3   1     4416.78     4460.53     52.59 o 
  -2  -3   1     7380.25     6998.72     81.79 o 
   0  -3   1      141.64      117.62      3.41 o 
   1  -3   1     4266.23     4153.36     91.68 o 
   2  -3   1      620.74      597.09     14.35 o 
   3  -3   1     1916.52     1907.63     43.25 o 
   4  -3   1     1989.72     2184.86     49.96 o 
   5  -3   1     1977.16     2154.22     49.38 o 
   6  -3   1      485.31      449.10     20.92 o 
   7  -3   1      175.69      185.45      6.59 o 
   8  -3   1        7.09        1.48      3.18 o 
   9  -3   1      325.95      324.69     12.96 o 
  10  -3   1      577.42      628.01     22.85 o 
  11  -3   1       21.17       14.89      3.98 o 
  12  -3   1       17.46       26.15      3.30 o 
  13  -3   1       40.93       38.99      5.23 o 
  14  -3   1       14.89        2.50      3.41 o 
 -14  -2   1      129.08      157.08      4.94 o 
 -13  -2   1      811.96      812.82     22.50 o 
 -12  -2   1        0.10        4.43      3.41 o 
 -11  -2   1      187.61      180.12      4.94 o 
 -10  -2   1      265.33      243.25      8.53 o 
  -9  -2   1       28.84       21.34      6.59 o 
  -8  -2   1       94.14      103.07      7.67 o 
  -7  -2   1      328.77      337.48      5.49 o 
  -6  -2   1       21.21       17.50      1.29 o 
  -5  -2   1      621.59      535.62     24.10 o 
  -4  -2   1     1909.55     1797.30     25.54 o 
  -3  -2   1     1059.52     1013.51     13.41 o 
  -2  -2   1    17643.36    18015.55    551.05 o 
   0  -2   1     6052.62     6083.90    107.80 o 
   1  -2   1     4366.01     4351.75    130.97 o 
   2  -2   1      622.00      621.00     14.59 o 
   3  -2   1     4273.35     4187.59    148.87 o 
   4  -2   1      538.94      496.36     26.15 o 
   5  -2   1     5086.22     5264.14    116.99 o 
   6  -2   1     1466.81     1524.68     43.60 o 
   7  -2   1      382.70      397.75     18.02 o 
   8  -2   1      316.25      301.31      6.98 o 
   9  -2   1      816.66      787.54     50.36 o 
  10  -2   1       13.27       24.90      3.87 o 
  11  -2   1      701.94      738.74     27.06 o 
  12  -2   1      212.92      247.95     11.71 o 
  13  -2   1        3.96       27.17      4.66 o 
 -14  -1   1      108.20      104.87     11.54 o 
 -13  -1   1       63.47       66.85      8.36 o 
 -12  -1   1       84.46       81.68      7.16 o 
 -11  -1   1       39.57       50.60      3.69 o 
 -10  -1   1      371.73      370.28     10.35 o 
  -9  -1   1      508.77      501.20     17.45 o 
  -8  -1   1      213.30      225.05      9.44 o 
  -7  -1   1     3129.12     3198.18    130.12 o 
  -6  -1   1       83.70       85.11      2.73 o 
  -5  -1   1        4.11       11.41      4.49 o 
  -4  -1   1       28.73       20.08      1.36 o 
  -3  -1   1        9.35       10.18      3.41 o 
  -2  -1   1      310.71      286.50      4.00 o 
   1  -1   1      130.56      124.37      4.55 o 
   2  -1   1        2.35       10.97      3.47 o 
   3  -1   1     1684.10     1587.40     35.81 o 
   4  -1   1      150.92      126.09      3.81 o 
   5  -1   1     2681.60     2625.27     49.00 o 
   6  -1   1     1419.42     1380.58     25.83 o 
   7  -1   1        0.90       -1.19      1.19 o 
   8  -1   1        9.75       11.57      5.17 o 
   9  -1   1      476.41      484.36     12.71 o 
  10  -1   1      560.40      545.93     19.78 o 
  11  -1   1        0.01        6.48      3.64 o 
  12  -1   1       94.06       85.49      5.68 o 
  13  -1   1      919.91      968.39     37.18 o 
  14  -1   1       33.78       25.69      4.66 o 
 -14   0   1      278.75      259.73     10.85 o 
 -13   0   1      784.21      845.84     28.08 o 
 -12   0   1       86.85       85.27      4.09 o 
 -11   0   1      158.54      165.87      8.30 o 
 -10   0   1      987.69     1030.81     35.24 o 
  -9   0   1      200.51      222.94      9.44 o 
  -8   0   1       11.16       10.49      1.76 o 
  -7   0   1      116.92      130.34     12.39 o 
  -6   0   1      454.91      459.44     17.56 o 
  -5   0   1      158.32      152.90      4.50 o 
  -4   0   1      152.66      147.18      8.01 o 
  -3   0   1      720.46      687.61     19.78 o 
  -2   0   1     1525.03     1487.33     33.38 o 
   2   0   1      132.02      142.97      3.70 o 
   3   0   1      210.95      195.31      4.77 o 
   4   0   1      724.97      761.43     14.43 o 
   5   0   1      605.74      600.40     23.82 o 
   6   0   1      822.52      840.99     16.22 o 
   7   0   1       37.04       37.04      2.16 o 
   8   0   1      492.29      476.25      9.89 o 
   9   0   1     1004.50      979.45     34.73 o 
  10   0   1      432.20      413.14     15.80 o 
  11   0   1      183.38      196.23      9.66 o 
  12   0   1        2.24        2.73      2.27 o 
  13   0   1        0.65        3.64      3.30 o 
  14   0   1        8.33       -1.02      2.28 o 
 -14   1   1       27.92       19.44      4.89 o 
 -13   1   1      115.04      103.23      7.50 o 
 -12   1   1      646.27      578.78     22.06 o 
 -11   1   1      180.04      188.72      9.21 o 
 -10   1   1       16.58       28.19      4.32 o 
  -9   1   1       79.04       89.93      5.46 o 
  -8   1   1      263.22      248.08      7.27 o 
  -7   1   1     1181.45     1136.22     52.52 o 
  -6   1   1     2069.67     2141.40     48.10 o 
  -5   1   1        9.70        9.33      2.10 o 
  -4   1   1      240.85      262.99     22.34 o 
  -3   1   1      872.32      937.40     21.66 o 
  -2   1   1       27.85       36.13      1.44 o 
   1   1   1      194.82      191.00      5.80 o 
   2   1   1      547.21      524.31      7.62 o 
   3   1   1     6818.67     6475.21    100.36 o 
   4   1   1       82.83       64.87      1.69 o 
   5   1   1     1139.56     1090.08     20.40 o 
   6   1   1     4498.19     4716.25     84.82 o 
   7   1   1      450.02      469.52      9.68 o 
   8   1   1      366.52      315.74      6.93 o 
   9   1   1        0.79       -1.48      2.73 o 
  10   1   1       63.54       68.20      3.34 o 
  11   1   1       42.12       32.76      3.58 o 
  12   1   1      184.78      177.10      6.47 o 
  13   1   1        8.32        6.98      3.92 o 
  14   1   1       16.31       15.98      2.96 o 
 -14   2   1      212.81      235.22     14.78 o 
 -13   2   1       45.97       36.95      5.34 o 
 -12   2   1       11.54       14.89      3.52 o 
 -11   2   1       10.68        4.77      3.98 o 
 -10   2   1        8.82       14.21      3.18 o 
  -9   2   1       69.80       52.18      4.89 o 
  -8   2   1     2106.55     2087.20     66.73 o 
  -7   2   1      122.93      135.55      4.72 o 
  -6   2   1     1521.43     1458.38     33.84 o 
  -5   2   1     3438.92     3341.45     74.56 o 
  -4   2   1      343.42      364.42     22.28 o 
  -3   2   1     2283.12     2302.94     51.67 o 
  -2   2   1    14118.88    14366.74    439.29 o 
  -1   2   1     6885.92     6815.76    148.24 o 
   1   2   1     4304.07     4179.49     52.66 o 
   2   2   1      111.70      139.40      2.18 o 
   3   2   1      401.04      384.54      5.35 o 
   4   2   1     1335.45     1354.36     19.61 o 
   5   2   1        4.13       22.82      4.21 o 
   6   2   1      827.40      794.25     34.96 o 
   7   2   1      886.51      906.60     15.35 o 
   8   2   1      462.25      419.80      8.41 o 
   9   2   1      400.14      406.77      8.87 o 
  10   2   1      506.90      494.88     28.99 o 
  11   2   1       19.08       14.03      7.62 o 
  12   2   1      151.19      169.59      5.15 o 
  13   2   1      118.00      116.88      7.84 o 
  14   2   1       28.03       40.44      2.98 o 
 -14   3   1      108.76       78.44      6.93 o 
 -13   3   1        0.14        5.68      4.32 o 
 -12   3   1       48.40       64.57      4.89 o 
 -11   3   1        5.54       -1.82      2.50 o 
 -10   3   1      392.53      417.01     16.71 o 
  -9   3   1      390.93      364.14     14.21 o 
  -8   3   1        0.13        7.84      2.50 o 
  -7   3   1       59.77       50.29      3.41 o 
  -6   3   1     1134.80     1106.58     28.88 o 
  -5   3   1        2.46        7.05      3.41 o 
  -4   3   1      222.95      266.42      6.95 o 
  -3   3   1       87.86       88.37     11.03 o 
  -2   3   1    10304.87    10202.66    222.76 o 
  -1   3   1     4373.73     4696.45     84.05 o 
   0   3   1     1713.55     1762.99     27.89 o 
   1   3   1        5.32        3.99      0.69 o 
   2   3   1       34.57       22.73      1.19 o 
   3   3   1     1107.84     1138.51     17.17 o 
   4   3   1       44.06       27.77      1.08 o 
   5   3   1     5094.75     5530.36     70.20 o 
   6   3   1     3811.63     3857.70     49.76 o 
   7   3   1      618.88      598.00      9.31 o 
   8   3   1        6.24        4.79      1.20 o 
   9   3   1        1.45        2.11      3.01 o 
  10   3   1       27.10       36.38      3.69 o 
  11   3   1       15.74       20.67      2.03 o 
  12   3   1      104.01       95.03     11.31 o 
  13   3   1      376.08      385.65      9.72 o 
  14   3   1      101.48      103.52      7.16 o 
 -14   4   1       68.24       59.12      6.59 o 
 -13   4   1      254.73      294.11     17.05 o 
 -12   4   1      145.45      135.40      8.98 o 
 -11   4   1       73.03       70.03      5.12 o 
 -10   4   1      485.28      495.00     19.78 o 
  -9   4   1        4.05        6.71      3.98 o 
  -8   4   1      782.70      781.60     27.06 o 
  -7   4   1       47.40       35.93      4.21 o 
  -6   4   1       46.25       61.32      2.68 o 
  -5   4   1      390.87      389.97     10.21 o 
  -4   4   1      857.81      807.45     21.26 o 
  -3   4   1      949.71      915.49     21.75 o 
  -2   4   1        4.38        0.06      1.45 o 
   0   4   1      322.29      290.13      5.20 o 
   1   4   1      491.62      481.88      6.67 o 
   2   4   1     1400.70     1418.30     17.27 o 
   3   4   1      109.26      123.10      3.47 o 
   4   4   1     1704.66     1757.57     21.29 o 
   5   4   1     3297.45     3377.65     40.42 o 
   6   4   1      852.16      843.32     11.48 o 
   7   4   1      354.77      357.76      7.79 o 
   8   4   1      387.33      366.77      6.81 o 
   9   4   1       13.40       14.23      1.40 o 
  10   4   1      466.77      446.34     15.80 o 
  11   4   1       28.90       27.44      2.14 o 
  12   4   1      174.58      185.25      8.36 o 
  13   4   1      141.93      150.94      8.64 o 
  14   4   1        0.74        8.30      3.64 o 
 -13   5   1       67.69       98.11      8.41 o 
 -12   5   1      289.93      311.85     14.32 o 
 -11   5   1       83.23       72.31      6.71 o 
 -10   5   1       22.11       31.04      5.00 o 
  -9   5   1       49.50       67.30      5.57 o 
  -8   5   1       18.70       18.99      4.32 o 
  -7   5   1       33.51       32.86      4.32 o 
  -6   5   1      259.67      240.01      7.06 o 
  -5   5   1        5.80        9.05      1.71 o 
  -4   5   1      470.26      456.38     11.45 o 
  -3   5   1     1998.09     2203.28     48.84 o 
  -2   5   1        4.98       10.61      2.00 o 
  -1   5   1      580.76      652.01     12.89 o 
   0   5   1     1431.55     1485.56     23.77 o 
   1   5   1      186.42      191.13      3.47 o 
   2   5   1       97.18      112.60      2.06 o 
   3   5   1      100.69       94.84      3.69 o 
   4   5   1      102.81      122.72      2.23 o 
   5   5   1      244.35      249.17      3.82 o 
   6   5   1      318.90      280.08      8.81 o 
   7   5   1        3.93        3.34      3.64 o 
   8   5   1      301.25      275.00      6.26 o 
   9   5   1      806.10      777.11     13.98 o 
  10   5   1        7.88        3.84      1.59 o 
  11   5   1      741.89      742.19     17.85 o 
  12   5   1      171.45      205.05     24.73 o 
  13   5   1        3.55       -2.38      5.34 o 
  14   5   1        1.88        7.68      2.24 o 
 -13   6   1       97.49      115.73      8.75 o 
 -12   6   1      589.99      648.93     31.15 o 
 -11   6   1      409.57      436.79     19.21 o 
 -10   6   1       35.22       39.56      4.89 o 
  -9   6   1      350.43      398.93     16.03 o 
  -8   6   1      662.61      679.63     24.67 o 
  -7   6   1      866.28      799.23     28.31 o 
  -6   6   1      145.33      150.07      7.28 o 
  -5   6   1     1808.46     1711.69     40.28 o 
  -4   6   1      182.94      189.43      5.75 o 
  -3   6   1      130.44      142.45      4.78 o 
  -2   6   1     4261.39     4655.97     84.01 o 
  -1   6   1     4317.56     4367.46     78.65 o 
   0   6   1     3564.46     3594.01     56.18 o 
   1   6   1       22.82       35.81      6.14 o 
   2   6   1     1129.29     1105.28     24.90 o 
   3   6   1      319.59      262.86      3.76 o 
   4   6   1      646.40      730.77     27.46 o 
   5   6   1      495.61      497.34      7.16 o 
   6   6   1      457.63      442.84     14.27 o 
   7   6   1     1207.27     1146.18     39.56 o 
   8   6   1      720.10      671.40     10.51 o 
   9   6   1        7.66       13.46      1.31 o 
  10   6   1       26.86       29.18      4.15 o 
  11   6   1        7.48        1.15      3.87 o 
  12   6   1      145.04      159.06      7.11 o 
  13   6   1       49.59       67.88      5.34 o 
 -13   7   1       62.97       67.08      7.28 o 
 -12   7   1      463.14      517.17     27.74 o 
 -11   7   1     1187.86     1210.32     46.38 o 
 -10   7   1      219.69      208.84     10.00 o 
  -9   7   1      417.60      391.65     16.37 o 
  -8   7   1      178.98      143.59      7.50 o 
  -7   7   1        3.56        6.71      3.98 o 
  -6   7   1      699.67      644.27     22.28 o 
  -5   7   1      857.79      873.24     29.67 o 
  -4   7   1      107.50      101.07      6.20 o 
  -3   7   1       57.11       44.63      7.67 o 
  -2   7   1       70.09       85.62      3.92 o 
  -1   7   1        4.86        0.69      1.05 o 
   0   7   1     1257.22     1194.66     19.48 o 
   1   7   1     1547.15     1497.30     23.92 o 
   2   7   1       66.55       84.28      2.27 o 
   3   7   1      338.95      337.24     14.95 o 
   4   7   1       46.28       38.40      1.19 o 
   5   7   1      393.40      351.74      5.44 o 
   6   7   1       56.02       56.02      6.76 o 
   7   7   1       88.99      100.45      3.44 o 
   8   7   1       14.62       22.60      2.39 o 
   9   7   1       38.95       43.04      3.18 o 
  10   7   1        8.78       10.71      1.93 o 
  11   7   1      154.58      196.45     10.12 o 
  12   7   1       19.36       28.31      5.12 o 
  13   7   1      284.83      233.40     14.44 o 
 -12   8   1      127.78      137.90     10.57 o 
 -11   8   1        0.06        2.84      4.09 o 
 -10   8   1       22.81       16.03      3.87 o 
  -9   8   1        4.22        9.89      3.52 o 
  -8   8   1       76.23       74.58      6.03 o 
  -7   8   1      487.81      479.08     18.42 o 
  -6   8   1     1812.80     1842.99     61.05 o 
  -5   8   1       14.01        4.66      3.52 o 
  -4   8   1        1.50        3.87      2.27 o 
  -3   8   1       10.21        4.84      1.29 o 
  -2   8   1       32.86       24.65      1.72 o 
  -1   8   1      302.09      285.66     15.86 o 
   0   8   1       92.17      132.56      3.04 o 
   1   8   1     2069.43     2049.73     63.21 o 
   2   8   1       62.59       51.93      1.81 o 
   3   8   1       68.97       72.60      3.87 o 
   4   8   1      623.91      597.92      7.99 o 
   5   8   1     3093.61     3055.88     72.76 o 
   6   8   1        0.04        3.16      0.84 o 
   7   8   1      292.47      281.91      5.57 o 
   8   8   1      103.19      119.84     12.28 o 
   9   8   1      138.82      135.93     15.18 o 
  10   8   1       58.62       71.96      6.48 o 
  11   8   1       86.51       72.08      7.39 o 
  12   8   1     1224.61     1229.31     59.91 o 
 -11   9   1      712.90      668.37     35.81 o 
 -10   9   1       79.88       74.58      6.59 o 
  -9   9   1        6.37        8.75      3.75 o 
  -8   9   1       84.48       81.51      6.48 o 
  -7   9   1      109.13      132.56      7.62 o 
  -6   9   1      118.19      119.26      7.50 o 
  -5   9   1      104.67       91.18      5.80 o 
  -4   9   1     2050.24     2002.16     47.18 o 
  -3   9   1        5.10        5.00      1.93 o 
  -2   9   1      273.20      270.73     15.92 o 
  -1   9   1      602.79      583.23     10.28 o 
   0   9   1        0.72        1.51      1.36 o 
   1   9   1      706.14      689.85     23.02 o 
   2   9   1      309.23      316.19      6.25 o 
   3   9   1      195.05      185.56      4.59 o 
   4   9   1       33.88       24.76      1.71 o 
   5   9   1        5.65        7.94      2.61 o 
   6   9   1     1675.51     1693.32     28.06 o 
   7   9   1       15.44       14.36      1.69 o 
   8   9   1      128.52      136.90     10.00 o 
   9   9   1      313.71      319.46     10.12 o 
  10   9   1       71.17       60.14      6.25 o 
  11   9   1      213.04      220.33     13.19 o 
  12   9   1       27.99       40.36      6.59 o 
 -11  10   1      140.77      149.16     10.69 o 
 -10  10   1      761.00      770.24     36.83 o 
  -9  10   1      347.05      351.30     18.64 o 
  -8  10   1        7.08       -2.73      3.98 o 
  -7  10   1       87.46       94.93      6.93 o 
  -6  10   1        4.11        8.07      4.43 o 
  -5  10   1      627.12      663.37     24.67 o 
  -4  10   1      769.95      815.71     28.08 o 
  -3  10   1        0.67        7.50      3.64 o 
  -2  10   1      679.30      683.72     16.60 o 
  -1  10   1        4.80        4.32      1.71 o 
   0  10   1      349.88      344.79     10.29 o 
   1  10   1      115.70      122.94      7.56 o 
   2  10   1      612.66      622.92     12.59 o 
   3  10   1     1119.98     1122.10     22.16 o 
   4  10   1      191.58      199.88      4.97 o 
   5  10   1       64.17       66.23      4.15 o 
   6  10   1       28.65       34.16      4.38 o 
   7  10   1       38.09       35.92      4.77 o 
   8  10   1       29.21       20.12      3.41 o 
   9  10   1       22.82       15.12      2.84 o 
  10  10   1       29.33       39.90      6.25 o 
  11  10   1       40.52       23.42      4.89 o 
 -10  11   1       14.54       14.10      3.41 o 
  -9  11   1       36.35       32.40      5.34 o 
  -8  11   1       24.23       24.56      5.00 o 
  -7  11   1      304.30      270.35     11.94 o 
  -6  11   1      531.53      518.99     20.69 o 
  -5  11   1      890.62      971.46     34.33 o 
  -4  11   1       14.20        8.98      4.09 o 
  -3  11   1      869.33      871.08     21.26 o 
  -2  11   1        8.62       12.16      1.82 o 
  -1  11   1        1.78        0.68      1.71 o 
   0  11   1       65.01       48.66      2.61 o 
   1  11   1      421.94      392.07      9.12 o 
   2  11   1     1924.91     1914.90     37.31 o 
   3  11   1      672.93      650.80     13.54 o 
   4  11   1     1072.72     1119.41     22.69 o 
   5  11   1       28.30       24.83      1.66 o 
   6  11   1       54.09       49.35      5.34 o 
   7  11   1        2.78       13.07      4.55 o 
   8  11   1      577.35      510.57     17.96 o 
   9  11   1       61.45       64.46      4.66 o 
  10  11   1      123.11      119.71     10.69 o 
  -9  12   1      119.70      130.85     10.23 o 
  -8  12   1       64.28       64.80      6.48 o 
  -7  12   1      136.19      133.70      9.44 o 
  -6  12   1      290.55      296.50     14.67 o 
  -5  12   1       98.08      101.75      7.62 o 
  -4  12   1      919.28     1036.38     37.18 o 
  -3  12   1        9.53        5.00      1.93 o 
  -2  12   1      237.91      232.38      6.93 o 
  -1  12   1       30.19       24.10      1.93 o 
   0  12   1       31.07       36.27      2.27 o 
   1  12   1        6.23        0.34      2.73 o 
   2  12   1      125.96      123.98      4.64 o 
   3  12   1      201.47      209.16      5.46 o 
   4  12   1     1062.09     1109.34     27.68 o 
   5  12   1        6.06        6.35      3.75 o 
   6  12   1      164.68      163.26      8.98 o 
   7  12   1       25.29       41.38      5.57 o 
   8  12   1      220.86      237.61     14.10 o 
   9  12   1       61.90       52.41      6.71 o 
  -7  13   1        1.42       -3.75      3.75 o 
  -6  13   1       13.18       12.39      3.98 o 
  -5  13   1        1.73        1.48      2.27 o 
  -4  13   1        0.01       -3.30      3.30 o 
  -3  13   1      247.45      261.71     11.48 o 
  -2  13   1      367.09      388.93     15.58 o 
  -1  13   1      266.85      249.43     11.26 o 
   0  13   1       74.60       77.95      5.74 o 
   1  13   1      470.80      487.65     15.86 o 
   2  13   1      904.87      890.25     22.79 o 
   3  13   1       38.29       33.69      3.64 o 
   4  13   1       22.28       20.69      4.21 o 
   5  13   1       83.57       84.02      7.28 o 
   6  13   1      507.37      577.99     29.56 o 
   7  13   1      485.89      481.01     26.26 o 
   8  13   1        5.12       32.29      5.68 o 
  -5  14   1      111.23       88.45      7.05 o 
  -4  14   1      181.36      184.86     11.03 o 
  -3  14   1       99.03       79.70      6.71 o 
  -2  14   1      244.37      241.47     12.96 o 
  -1  14   1      297.61      316.51     16.60 o 
   0  14   1      128.11      129.37      5.58 o 
   1  14   1      359.45      362.44     12.80 o 
   2  14   1       28.51       15.75      2.61 o 
   3  14   1      176.51      170.76     11.82 o 
   4  14   1        3.97        4.55      3.87 o 
   5  14   1        5.85       18.42      3.75 o 
   6  14   1        0.94        7.50      4.77 o 
  -3  15   1       31.74       23.76      4.55 o 
  -2  15   1       20.91       11.14      3.41 o 
  -1  15   1       28.74       32.13      4.66 o 
   0  15   1      234.56      218.49      9.50 o 
   1  15   1      215.38      256.48     13.98 o 
   2  15   1       37.04       41.16      4.89 o 
   3  15   1       29.59       25.24      4.55 o 
  -2 -15   2       12.42       19.90      3.30 o 
  -1 -15   2       31.04       20.46      4.09 o 
   0 -15   2      433.43      462.03     22.40 o 
   1 -15   2     1619.25     1751.48     80.49 o 
   2 -15   2      108.85      111.53      8.87 o 
  -5 -14   2     1014.29     1119.71     54.91 o 
  -4 -14   2        8.12        8.68      1.88 o 
  -3 -14   2       78.77       81.29      7.11 o 
  -2 -14   2      163.57      138.45      7.62 o 
  -1 -14   2       35.74       46.21      4.72 o 
   1 -14   2      884.64      884.49     40.47 o 
   2 -14   2      187.57      202.48     12.39 o 
   3 -14   2      490.86      537.29     26.38 o 
   4 -14   2       42.45       26.15      5.34 o 
   5 -14   2        0.06       14.55      4.89 o 
  -5 -13   2      221.74      208.57      8.99 o 
  -4 -13   2       14.00       22.64      2.60 o 
  -3 -13   2      113.00      111.87     16.26 o 
  -2 -13   2      136.16      164.62     22.00 o 
  -1 -13   2      335.70      344.45     10.45 o 
   0 -13   2      304.12      282.62      9.53 o 
   1 -13   2        0.06        6.25      2.73 o 
   2 -13   2      256.56      258.24      9.78 o 
   3 -13   2        5.82        6.69      1.82 o 
   4 -13   2      186.93      207.14     11.94 o 
   5 -13   2      640.20      656.43     32.74 o 
   6 -13   2      731.66      713.96     36.04 o 
   7 -13   2      587.45      625.85     31.26 o 
  -7 -12   2       93.17       75.83      5.46 o 
  -6 -12   2       93.72      100.16      6.48 o 
  -5 -12   2      373.46      370.95     20.29 o 
  -4 -12   2        0.36        6.39      1.80 o 
  -3 -12   2      310.54      329.78      9.44 o 
  -2 -12   2      184.75      185.55      6.34 o 
  -1 -12   2       15.47       15.43      8.07 o 
   0 -12   2      277.65      285.98      8.96 o 
   1 -12   2      623.25      639.73     27.00 o 
   2 -12   2      156.13      148.41      6.82 o 
   3 -12   2       29.58       27.50      6.76 o 
   4 -12   2       22.99       30.01      4.66 o 
   5 -12   2       15.68       21.37      4.89 o 
   6 -12   2       49.22       57.75      5.68 o 
   7 -12   2      429.97      450.89     22.51 o 
   8 -12   2      152.92      183.04     12.51 o 
  -8 -11   2      601.05      593.79     29.79 o 
  -7 -11   2      196.31      174.97      8.19 o 
  -6 -11   2       58.71       57.07      4.43 o 
  -5 -11   2      112.17      105.60      8.30 o 
  -4 -11   2      244.03      246.53     14.44 o 
  -3 -11   2       36.99       22.62      2.41 o 
  -2 -11   2       57.13       62.58      3.09 o 
  -1 -11   2      159.80      154.73      7.05 o 
   0 -11   2      552.79      568.95     23.87 o 
   1 -11   2       91.71       75.49      5.97 o 
   2 -11   2      130.68      107.67      4.04 o 
   3 -11   2      138.55      111.19      6.82 o 
   4 -11   2      200.19      230.79     10.57 o 
   5 -11   2        3.82       14.78      5.12 o 
   6 -11   2      119.67       93.68      6.37 o 
   7 -11   2       96.23       84.24      6.59 o 
   8 -11   2      191.47      210.21     12.85 o 
   9 -11   2        7.21       18.42      5.12 o 
  10 -11   2       34.90       18.42      4.21 o 
  -9 -10   2      119.52      125.97      7.84 o 
  -8 -10   2       25.46       16.48      3.18 o 
  -7 -10   2      189.39      174.51      8.75 o 
  -6 -10   2      211.68      200.99     14.10 o 
  -5 -10   2      391.20      362.74      8.47 o 
  -4 -10   2      158.52      146.98      8.07 o 
  -3 -10   2      270.98      289.15     26.94 o 
  -2 -10   2       65.23       58.89      3.52 o 
  -1 -10   2        1.15       -1.78      1.78 o 
   0 -10   2       69.31       68.07      6.25 o 
   1 -10   2       36.97       44.31      2.56 o 
   2 -10   2      375.19      383.47     15.12 o 
   3 -10   2     1385.17     1451.57     32.74 o 
   4 -10   2       28.17       40.13      5.34 o 
   5 -10   2       76.68       64.92      5.68 o 
   6 -10   2       20.75       22.62      5.23 o 
   7 -10   2      452.96      441.22     17.96 o 
   8 -10   2        3.54        9.66      5.00 o 
   9 -10   2      300.79      353.57     19.10 o 
  10 -10   2      584.10      626.53     32.29 o 
 -10  -9   2      138.97      140.06      8.19 o 
  -9  -9   2        4.47        3.52      2.50 o 
  -8  -9   2       51.87       42.86      4.09 o 
  -7  -9   2      173.96      154.96      8.19 o 
  -6  -9   2      505.65      487.86     13.13 o 
  -5  -9   2       39.82       43.52      6.08 o 
  -4  -9   2     1422.66     1388.55     21.53 o 
  -3  -9   2     3045.36     3064.96     49.10 o 
  -2  -9   2     1818.87     1785.67     34.75 o 
  -1  -9   2     2526.84     2626.08     49.47 o 
   0  -9   2      478.10      471.65     17.51 o 
   1  -9   2        8.17        2.85      1.55 o 
   2  -9   2       79.25       72.53      2.39 o 
   3  -9   2      187.02      164.96      8.41 o 
   4  -9   2     1178.17     1170.30     39.11 o 
   5  -9   2     1388.66     1375.96     44.79 o 
   6  -9   2      301.13      328.90     13.53 o 
   7  -9   2      549.56      606.87     23.19 o 
   8  -9   2      479.55      459.30     19.10 o 
   9  -9   2        6.81        9.21      4.32 o 
  10  -9   2       55.03       46.73      4.55 o 
  11  -9   2       47.46       84.92      7.84 o 
 -12  -8   2       86.69       67.42      6.14 o 
 -11  -8   2        0.70        5.94      2.38 o 
 -10  -8   2        3.99        1.36      3.30 o 
  -9  -8   2       46.97       47.41      4.43 o 
  -8  -8   2        5.48       13.87      3.07 o 
  -7  -8   2       96.13       79.54      3.98 o 
  -6  -8   2        0.35        1.97      1.19 o 
  -5  -8   2       88.86       73.84      3.69 o 
  -4  -8   2       41.13       38.55      1.36 o 
  -3  -8   2       91.24      100.05      2.29 o 
  -2  -8   2        0.02        0.67      1.59 o 
  -1  -8   2      241.78      228.31      8.53 o 
   0  -8   2     2861.39     2835.17     52.58 o 
   1  -8   2      957.69      917.47     18.06 o 
   2  -8   2       74.76       70.97      2.33 o 
   3  -8   2      289.10      253.87     10.57 o 
   4  -8   2        4.66       -1.14      3.30 o 
   5  -8   2      328.73      321.51     13.07 o 
   6  -8   2      504.21      538.20     19.33 o 
   7  -8   2       78.10       51.50      5.23 o 
   8  -8   2     1601.80     1726.24     59.69 o 
   9  -8   2      177.17      160.30      8.87 o 
  10  -8   2        0.91       12.96      4.21 o 
  11  -8   2        7.60        6.71      3.64 o 
  12  -8   2      561.97      605.84     30.13 o 
 -12  -7   2      118.79      112.58      5.58 o 
 -11  -7   2      238.88      209.13      8.14 o 
 -10  -7   2       44.87       41.21      3.52 o 
  -9  -7   2       41.41       44.06     11.08 o 
  -8  -7   2     1286.27     1221.78     62.70 o 
  -7  -7   2      189.92      194.66      7.84 o 
  -6  -7   2      526.03      505.14      9.43 o 
  -5  -7   2       81.65       85.14      2.34 o 
  -4  -7   2     2090.44     2049.30     29.79 o 
  -3  -7   2      113.17       92.25      5.29 o 
  -2  -7   2        8.11        9.19      0.93 o 
  -1  -7   2      323.65      304.97      5.79 o 
   0  -7   2      158.63      152.01     11.26 o 
   1  -7   2      590.97      592.32     31.04 o 
   2  -7   2     1367.98     1353.54     31.96 o 
   3  -7   2        1.41        1.63      1.26 o 
   4  -7   2       95.11       80.15      5.00 o 
   5  -7   2      185.68      185.42      8.41 o 
   6  -7   2      194.31      185.99      8.75 o 
   7  -7   2       89.27       70.94      5.68 o 
   8  -7   2      116.76       95.61      6.25 o 
   9  -7   2      558.06      612.66     22.06 o 
  10  -7   2      138.52      136.99      8.64 o 
  11  -7   2       12.24       30.24      4.43 o 
  12  -7   2       20.09       23.99      4.89 o 
  13  -7   2       97.04       81.63      7.05 o 
 -13  -6   2        6.90       12.69      6.08 o 
 -12  -6   2       20.12       14.72      2.33 o 
 -11  -6   2      130.75      123.68     10.52 o 
 -10  -6   2      452.85      435.13     12.24 o 
  -9  -6   2      196.36      188.26      6.17 o 
  -8  -6   2      129.12      146.69      4.18 o 
  -7  -6   2     1686.06     1554.36     29.92 o 
  -6  -6   2       62.50       41.40      5.46 o 
  -5  -6   2      317.35      311.88      4.79 o 
  -4  -6   2       34.97       22.77      1.21 o 
  -3  -6   2     3214.16     3192.18     50.30 o 
  -2  -6   2     1408.50     1631.29     23.41 o 
  -1  -6   2      966.80     1025.74     16.96 o 
   0  -6   2        1.42        3.57      3.30 o 
   1  -6   2       86.24      116.58      8.53 o 
   2  -6   2      272.18      281.49      7.63 o 
   3  -6   2     2632.11     2681.78     61.45 o 
   4  -6   2      851.04      866.93     20.61 o 
   5  -6   2      145.10      143.64      5.63 o 
   6  -6   2        0.23       -2.50      2.50 o 
   7  -6   2      175.25      188.49      8.53 o 
   8  -6   2        0.09       10.23      3.52 o 
   9  -6   2      269.66      269.21     12.85 o 
  10  -6   2       65.91       67.99      6.25 o 
  11  -6   2      218.34      223.85     12.05 o 
  12  -6   2      203.83      170.87     12.51 o 
  13  -6   2      194.38      196.00     12.39 o 
 -13  -5   2       11.56        1.71      2.27 o 
 -12  -5   2       21.10       29.53      3.81 o 
 -11  -5   2      123.87      144.31      4.52 o 
 -10  -5   2     1193.57     1205.61     39.68 o 
  -9  -5   2     1251.63     1201.26     91.18 o 
  -8  -5   2        0.79       -1.14      1.14 o 
  -7  -5   2     1830.89     1850.01     44.40 o 
  -6  -5   2      115.98      104.45      3.64 o 
  -5  -5   2       34.75       49.31      2.05 o 
  -4  -5   2     4833.71     5108.50     71.39 o 
  -3  -5   2    18611.07    19594.27    244.83 o 
  -2  -5   2      788.73      810.46     18.02 o 
  -1  -5   2      640.50      715.95     14.50 o 
   0  -5   2      377.05      396.41     16.88 o 
   1  -5   2      224.46      210.72     14.55 o 
   2  -5   2      282.02      270.58      7.27 o 
   3  -5   2      184.37      198.03      8.92 o 
   4  -5   2     3167.26     3230.18     72.19 o 
   5  -5   2      399.17      380.14     10.44 o 
   6  -5   2      142.77      114.94      3.98 o 
   7  -5   2       52.76       51.39      3.75 o 
   8  -5   2       46.82       58.09      5.23 o 
   9  -5   2      815.14      843.20     20.94 o 
  10  -5   2      163.77      153.71      8.19 o 
  11  -5   2       11.84       24.10      3.87 o 
  12  -5   2      221.46      232.61     12.39 o 
  13  -5   2       68.64       71.17      7.16 o 
 -13  -4   2        6.00        8.11      1.77 o 
 -12  -4   2      206.64      209.54      6.82 o 
 -11  -4   2       13.33        6.56      6.14 o 
 -10  -4   2        3.44        6.45      1.85 o 
  -9  -4   2     1865.21     1919.61     53.21 o 
  -8  -4   2      133.13      109.02      2.89 o 
  -7  -4   2      299.92      286.17      5.63 o 
  -6  -4   2        6.08        7.54      2.90 o 
  -5  -4   2      432.71      445.64     18.76 o 
  -4  -4   2     3561.78     3604.79     42.75 o 
  -3  -4   2     1382.86     1409.58     20.27 o 
  -2  -4   2      934.86      937.83     13.71 o 
  -1  -4   2     1329.19     1302.58     21.01 o 
   0  -4   2      378.07      376.61      7.55 o 
   1  -4   2     5288.10     5255.84    116.00 o 
   2  -4   2      955.91      923.38     21.96 o 
   3  -4   2     4949.51     5412.63    119.52 o 
   4  -4   2        5.14        5.04      1.81 o 
   5  -4   2       71.73      100.01      8.92 o 
   6  -4   2      538.83      547.97     13.82 o 
   7  -4   2      558.33      544.49     22.11 o 
   8  -4   2     1704.73     1695.04     39.14 o 
   9  -4   2     1547.56     1504.54     35.33 o 
  10  -4   2      382.62      404.39     16.60 o 
  11  -4   2      282.00      246.13     11.82 o 
  12  -4   2       54.59       49.23      4.77 o 
  13  -4   2      141.86      116.30      8.41 o 
  14  -4   2        4.34        1.59      2.96 o 
 -14  -3   2       82.35       86.97      5.00 o 
 -13  -3   2      128.23      128.13      5.00 o 
 -12  -3   2      185.39      170.81     16.88 o 
 -11  -3   2       65.66       62.44      2.98 o 
 -10  -3   2       12.64       19.73      2.06 o 
  -9  -3   2      268.66      261.66      9.95 o 
  -8  -3   2       54.85       66.10      2.56 o 
  -7  -3   2      138.40      121.90      5.63 o 
  -6  -3   2      162.99      172.08      3.04 o 
  -5  -3   2      840.90      831.96     13.02 o 
  -4  -3   2       11.43        1.98      2.73 o 
  -3  -3   2       90.97       98.09      5.80 o 
  -2  -3   2     2314.15     2420.13     38.18 o 
  -1  -3   2     7101.14     7167.96    134.61 o 
   0  -3   2      284.90      320.53      7.33 o 
   1  -3   2      299.47      286.76      5.76 o 
   2  -3   2      912.37      857.68     19.68 o 
   3  -3   2     2493.17     2402.34     54.02 o 
   4  -3   2       14.75       15.97      3.69 o 
   5  -3   2       71.48       77.98      3.01 o 
   6  -3   2     1179.71     1206.66     22.83 o 
   7  -3   2      488.28      521.34     10.77 o 
   8  -3   2       38.37       43.01      2.70 o 
   9  -3   2     1980.02     1881.13     45.04 o 
  10  -3   2      279.35      282.51     11.60 o 
  11  -3   2      200.94      185.99      8.64 o 
  12  -3   2       92.13      100.73      7.50 o 
  13  -3   2      204.50      244.32     13.53 o 
  14  -3   2      236.07      222.15     13.30 o 
 -14  -2   2      141.83      140.29      6.82 o 
 -13  -2   2      673.62      695.99     37.23 o 
 -12  -2   2       27.19       28.71      2.10 o 
 -11  -2   2        4.37        9.84      5.12 o 
 -10  -2   2        9.85        6.54      2.13 o 
  -9  -2   2     1198.33     1256.32     23.95 o 
  -8  -2   2      113.64      101.08      4.43 o 
  -7  -2   2      496.97      511.63      8.07 o 
  -6  -2   2     1250.63     1250.90     16.55 o 
  -5  -2   2       26.01       38.43      6.03 o 
  -4  -2   2      177.26      181.15      9.15 o 
  -3  -2   2     3434.62     3619.15     46.46 o 
  -1  -2   2     2198.80     2109.20     38.35 o 
   0  -2   2       43.17       35.27      5.34 o 
   1  -2   2     2384.28     2275.16     50.60 o 
   2  -2   2        9.20        7.83      2.50 o 
   3  -2   2      713.43      776.19     14.45 o 
   4  -2   2     1902.25     1963.52     67.59 o 
   5  -2   2       74.75       84.45      4.66 o 
   6  -2   2       38.51       26.34      2.16 o 
   7  -2   2      220.30      202.21      4.95 o 
   8  -2   2      287.59      296.61      8.92 o 
   9  -2   2        9.64        8.80      8.36 o 
  10  -2   2       27.91       30.58      3.87 o 
  11  -2   2       27.56       27.97      3.98 o 
  12  -2   2      330.89      321.05     13.64 o 
  13  -2   2       69.98       75.15      5.91 o 
  14  -2   2       56.34       36.38      4.43 o 
 -14  -1   2      158.03      160.16     32.23 o 
 -13  -1   2        0.21        6.00      1.88 o 
 -12  -1   2      207.75      215.49     12.16 o 
 -11  -1   2      160.74      166.46      8.19 o 
 -10  -1   2       81.29       88.90      3.64 o 
  -9  -1   2      549.61      507.50     12.62 o 
  -8  -1   2     3648.78     3698.71     68.43 o 
  -7  -1   2        1.20       -0.68      1.53 o 
  -6  -1   2        7.74       17.00      3.64 o 
  -5  -1   2     1336.50     1323.84     24.38 o 
  -4  -1   2     1880.39     1880.47     35.10 o 
  -3  -1   2     1087.87     1062.25     15.35 o 
  -2  -1   2      576.31      611.64      9.89 o 
  -1  -1   2      246.13      236.10      8.87 o 
   0  -1   2       77.56       92.72      3.52 o 
   1  -1   2      724.33      749.97     11.98 o 
   2  -1   2     2729.86     2736.17     42.60 o 
   3  -1   2       38.99       52.08      1.65 o 
   4  -1   2      529.70      574.45     11.04 o 
   5  -1   2      374.77      341.66      7.04 o 
   6  -1   2       71.54       86.35      3.01 o 
   7  -1   2        0.96        0.91      1.36 o 
   8  -1   2      139.56      133.43      3.55 o 
   9  -1   2      704.63      703.86     15.18 o 
  10  -1   2      632.34      610.28     21.03 o 
  11  -1   2     1255.67     1304.68     44.45 o 
  12  -1   2      509.05      510.46     21.26 o 
  13  -1   2      128.86      141.77      8.41 o 
  14  -1   2      106.80      108.00      7.84 o 
 -14   0   2       43.11       37.46      5.80 o 
 -13   0   2      140.81      135.74      6.03 o 
 -12   0   2      253.04      256.14      8.64 o 
 -11   0   2       94.71       83.11      3.52 o 
 -10   0   2      665.31      665.19     16.71 o 
  -9   0   2      908.78      815.82     19.55 o 
  -8   0   2     1331.07     1384.23     50.59 o 
  -7   0   2       94.97      113.35      5.12 o 
  -6   0   2       61.91       74.44      7.05 o 
  -5   0   2     2641.99     2734.77     60.89 o 
  -4   0   2     7380.37     7592.11    134.92 o 
  -3   0   2     1273.20     1287.11     23.49 o 
  -2   0   2     1338.56     1188.19     22.00 o 
   2   0   2    15416.11    15311.60    467.94 o 
   3   0   2     3899.33     3797.68     59.74 o 
   4   0   2     3902.52     3787.91     59.08 o 
   5   0   2      298.70      305.57      8.01 o 
   6   0   2     5196.74     5658.41    101.62 o 
   7   0   2     1712.84     1768.31     33.05 o 
   8   0   2       94.73      109.73      8.87 o 
   9   0   2       83.75       78.33      4.55 o 
  10   0   2     1164.13     1250.68     42.06 o 
  11   0   2     1019.14     1024.44     35.47 o 
  12   0   2       17.16        8.41      3.07 o 
  13   0   2       22.68       26.72      3.98 o 
  14   0   2       57.14       56.08      5.63 o 
 -14   1   2       44.01       52.64      5.46 o 
 -13   1   2      129.52      152.34      6.48 o 
 -12   1   2        5.83        3.75      1.93 o 
 -11   1   2      235.13      222.15     10.46 o 
 -10   1   2      690.30      635.97     23.19 o 
  -9   1   2       82.11       90.61      5.68 o 
  -8   1   2      206.67      190.65      8.07 o 
  -7   1   2      836.82      833.99     37.69 o 
  -6   1   2       52.38       58.51      2.93 o 
  -5   1   2       22.52       19.32      2.35 o 
  -4   1   2      478.13      469.56     11.57 o 
  -3   1   2       10.31        6.17      1.88 o 
  -2   1   2     1178.59     1144.26     20.84 o 
  -1   1   2       86.87       93.01      2.68 o 
   0   1   2        2.40        5.34      1.02 o 
   1   1   2     1130.06     1173.61     23.53 o 
   2   1   2      211.89      268.10      4.68 o 
   3   1   2     1407.46     1355.34     19.46 o 
   4   1   2     1424.40     1395.58     22.34 o 
   5   1   2      448.09      394.59      8.75 o 
   6   1   2     1642.96     1637.37     30.92 o 
   7   1   2        1.70       -0.14      2.10 o 
   8   1   2       66.07       58.98      5.40 o 
   9   1   2       63.12       65.67      2.80 o 
  10   1   2      200.05      214.53     14.95 o 
  11   1   2      218.90      241.30     19.33 o 
  12   1   2      164.35      139.16      6.07 o 
  13   1   2        0.93        1.94      2.33 o 
  14   1   2      597.35      602.13     60.43 o 
 -14   2   2        3.28        3.64      2.84 o 
 -13   2   2       54.76       41.04      5.46 o 
 -12   2   2        4.03       10.23      4.43 o 
 -11   2   2       94.02       71.17      5.91 o 
 -10   2   2       99.91       74.47      5.80 o 
  -9   2   2      330.92      322.31     12.39 o 
  -8   2   2        0.94       -2.27      2.27 o 
  -7   2   2       19.14       24.68      2.33 o 
  -6   2   2      266.38      265.53     12.62 o 
  -5   2   2       40.49       39.52      5.29 o 
  -4   2   2      183.31      162.77      9.49 o 
  -3   2   2     4703.81     4766.62    105.27 o 
  -2   2   2    10274.51    10196.71    244.49 o 
  -1   2   2      252.72      272.00      4.62 o 
   0   2   2      124.15      138.24      3.50 o 
   1   2   2     1809.02     1802.26     26.43 o 
   2   2   2      191.99      191.54      3.70 o 
   3   2   2      161.81      205.46     14.72 o 
   4   2   2     5839.31     5985.58     82.78 o 
   5   2   2        4.81        7.31      0.93 o 
   6   2   2      619.03      623.97     16.54 o 
   7   2   2       32.28       31.98      2.33 o 
   8   2   2     2808.02     2759.86     44.64 o 
   9   2   2      882.37      838.87     16.59 o 
  10   2   2       37.32       35.93      2.84 o 
  11   2   2      942.24     1026.08     25.72 o 
  12   2   2      227.66      262.93      8.16 o 
  13   2   2       49.31       40.73      4.04 o 
  14   2   2       65.25       60.06      4.43 o 
 -14   3   2       51.26       13.53      4.21 o 
 -13   3   2       30.29       27.06      5.23 o 
 -12   3   2      330.75      322.65     15.35 o 
 -11   3   2        0.48        5.12      2.84 o 
 -10   3   2        2.58       -1.02      3.87 o 
  -9   3   2      121.24      116.64      7.16 o 
  -8   3   2     2381.43     2248.41     73.44 o 
  -7   3   2      452.28      407.06     11.00 o 
  -6   3   2        1.51        4.18      6.99 o 
  -5   3   2      424.07      400.78     13.36 o 
  -4   3   2      538.81      592.50     14.35 o 
  -3   3   2       95.26      143.13      4.38 o 
  -2   3   2     9553.19     9566.13    290.25 o 
   0   3   2      178.49      172.24      7.16 o 
   1   3   2     1033.87      982.90     15.80 o 
   2   3   2      399.43      369.49      7.11 o 
   3   3   2      282.70      279.40      4.15 o 
   4   3   2     1624.04     1808.55     23.51 o 
   5   3   2      875.43      870.85     12.78 o 
   6   3   2      266.92      285.01      4.69 o 
   7   3   2     1243.68     1269.95     18.78 o 
   8   3   2        5.95        0.77      1.08 o 
   9   3   2      956.72      994.10     19.53 o 
  10   3   2      584.71      581.60     12.25 o 
  11   3   2      136.74      129.20      3.45 o 
  12   3   2       25.34       25.18      3.87 o 
  13   3   2        1.69        7.42      3.81 o 
  14   3   2       68.99       41.69      6.48 o 
 -13   4   2       52.73       48.43      5.34 o 
 -12   4   2       70.51       61.73      6.93 o 
 -11   4   2      303.64      257.28     11.48 o 
 -10   4   2      249.40      258.30     11.60 o 
  -9   4   2       61.13       50.02      4.32 o 
  -8   4   2       57.98       43.43      5.12 o 
  -7   4   2     2619.10     2562.30     81.40 o 
  -6   4   2     1193.70     1243.28     77.42 o 
  -5   4   2     2825.08     2683.44     60.85 o 
  -4   4   2     5004.31     4995.60    110.19 o 
  -3   4   2      223.49      150.58     15.06 o 
  -2   4   2     5483.30     5769.25    103.93 o 
  -1   4   2     2064.68     2084.69     42.92 o 
   0   4   2     8744.17     8781.58    135.38 o 
   1   4   2      853.46      848.17     12.43 o 
   2   4   2      961.67      843.48     11.17 o 
   3   4   2      676.54      662.13     13.53 o 
   4   4   2     1491.06     1520.04     18.40 o 
   5   4   2       99.08      119.61      2.90 o 
   6   4   2       77.74       55.41      5.63 o 
   7   4   2      183.58      176.17      6.20 o 
   8   4   2       23.77       23.56      1.23 o 
   9   4   2      234.38      234.97      8.01 o 
  10   4   2        4.12        1.07      3.87 o 
  11   4   2      889.19      892.50     20.75 o 
  12   4   2       89.53       67.08      3.75 o 
  13   4   2       36.46       33.00      3.87 o 
  14   4   2      155.95      166.19     20.41 o 
 -13   5   2       21.19       12.39      4.77 o 
 -12   5   2       13.26       22.74      3.75 o 
 -11   5   2       71.15       69.24      5.57 o 
 -10   5   2      955.17      886.54     31.83 o 
  -9   5   2       34.33       30.01      4.21 o 
  -8   5   2      202.07      200.89      9.44 o 
  -7   5   2     1577.60     1552.29     51.27 o 
  -6   5   2        1.36       10.88      4.83 o 
  -5   5   2        5.41        5.80      1.77 o 
  -4   5   2     2061.48     2018.09     82.54 o 
  -3   5   2     5964.95     6431.78    141.81 o 
  -2   5   2     3227.34     3212.27     79.58 o 
  -1   5   2     1092.26     1184.26     22.38 o 
   0   5   2       91.71       98.96      5.80 o 
   1   5   2      296.08      357.84      5.65 o 
   2   5   2      180.20      182.91     11.94 o 
   3   5   2      126.26      126.45      2.28 o 
   4   5   2     2194.00     2270.06     29.53 o 
   5   5   2     6874.94     6982.04     88.73 o 
   6   5   2     2164.10     2171.79     44.17 o 
   7   5   2       50.65       49.16      1.93 o 
   8   5   2      581.05      585.75     21.88 o 
   9   5   2       32.85       39.31      1.61 o 
  10   5   2        5.29       10.12      1.93 o 
  11   5   2      635.80      692.70     14.72 o 
  12   5   2      312.21      308.52      9.59 o 
  13   5   2      401.97      369.50     14.26 o 
  14   5   2       62.70       62.25      4.89 o 
 -13   6   2      176.64      222.49     14.67 o 
 -12   6   2       12.29       25.81      4.09 o 
 -11   6   2      206.48      186.79      9.55 o 
 -10   6   2      236.81      296.84     13.19 o 
  -9   6   2      956.27      969.19     34.22 o 
  -8   6   2      282.10      300.70     12.62 o 
  -7   6   2       46.69       42.41      5.23 o 
  -6   6   2      873.08      819.46     27.85 o 
  -5   6   2      216.80      202.53     15.92 o 
  -4   6   2      722.24      745.25     24.73 o 
  -3   6   2      904.10      932.15     17.88 o 
  -2   6   2     1969.32     2010.37     37.41 o 
  -1   6   2     3145.28     3393.55     62.63 o 
   0   6   2      100.31       90.06      2.48 o 
   1   6   2      116.81      120.20      2.38 o 
   2   6   2       25.31       29.74      1.17 o 
   3   6   2      179.10      173.15      3.41 o 
   4   6   2       75.94       99.13      1.94 o 
   5   6   2      322.91      284.26      4.34 o 
   6   6   2       47.14       29.56      1.42 o 
   7   6   2     2300.37     2278.11     89.13 o 
   8   6   2      152.54      154.89      3.22 o 
   9   6   2      592.47      577.93     11.88 o 
  10   6   2        1.61       -0.41      9.32 o 
  11   6   2       74.89       79.25      4.31 o 
  12   6   2      149.43      133.18     15.23 o 
  13   6   2       51.39       40.08      4.49 o 
 -12   7   2        9.71       14.78      5.00 o 
 -10   7   2      102.52       75.60      5.46 o 
  -9   7   2      151.66      137.79      7.39 o 
  -8   7   2       32.43       38.54      5.12 o 
  -7   7   2       26.55       28.31      4.55 o 
  -6   7   2     1623.27     1629.49     53.43 o 
  -5   7   2      851.38      824.69     27.40 o 
  -4   7   2       65.94       59.12      2.84 o 
  -3   7   2      349.10      380.25     10.18 o 
  -2   7   2      145.97      106.89      3.22 o 
  -1   7   2       27.71       27.79      1.53 o 
   0   7   2      409.03      381.84     20.86 o 
   1   7   2      551.95      534.19      8.29 o 
   2   7   2      856.07      840.35     12.61 o 
   3   7   2     1127.81     1102.17     13.94 o 
   4   7   2      120.84      115.04      2.73 o 
   5   7   2      432.40      423.53     11.03 o 
   6   7   2      246.50      227.55      7.84 o 
   7   7   2       26.29       21.04      2.61 o 
   8   7   2       34.01       27.70      1.45 o 
   9   7   2       65.37       74.48      5.91 o 
  10   7   2      398.84      400.41     16.60 o 
  11   7   2      544.02      517.85     22.17 o 
  12   7   2      224.01      202.25     12.16 o 
  13   7   2       76.46       67.19      6.71 o 
 -12   8   2      403.10      362.55     20.80 o 
 -11   8   2       26.99       31.49      4.89 o 
 -10   8   2       17.31       15.01      4.77 o 
  -8   8   2       22.50       27.17      3.87 o 
  -7   8   2       40.84       43.09      5.57 o 
  -6   8   2     4787.42     4965.43    156.78 o 
  -5   8   2     1702.71     1629.72     38.77 o 
  -4   8   2        0.64        3.98      2.16 o 
  -3   8   2      346.17      377.94      8.45 o 
  -2   8   2      421.72      419.82      8.94 o 
  -1   8   2       10.35        8.01      1.36 o 
   0   8   2      244.31      277.69     18.30 o 
   1   8   2     1797.64     1780.90     29.07 o 
   2   8   2      524.14      481.17      7.56 o 
   3   8   2        2.82        3.33      1.42 o 
   4   8   2       40.95       38.04      6.93 o 
   5   8   2        8.19        8.01      2.61 o 
   6   8   2      305.86      301.48      8.70 o 
   7   8   2       81.25       75.56     11.03 o 
   8   8   2      258.60      242.31      6.03 o 
   9   8   2       41.28       31.72      3.07 o 
  10   8   2       64.46       55.71      5.00 o 
  11   8   2        0.92       -4.55      4.55 o 
  12   8   2       42.46       29.22      5.34 o 
 -11   9   2      517.36      470.10     25.47 o 
 -10   9   2      260.23      218.17     12.85 o 
  -9   9   2        7.74       17.28      4.09 o 
  -8   9   2       15.08       17.96      3.52 o 
  -7   9   2       39.78       44.79      5.46 o 
  -6   9   2       16.48       19.90      2.61 o 
  -5   9   2     1393.30     1437.13     35.36 o 
  -4   9   2       60.57       71.74      3.52 o 
  -3   9   2      700.21      711.57     17.28 o 
  -2   9   2     2231.58     2146.43     46.10 o 
  -1   9   2      442.02      437.77      8.11 o 
   0   9   2      154.43      192.59      4.66 o 
   1   9   2      173.17      176.22      6.93 o 
   2   9   2      956.88     1011.59     17.12 o 
   3   9   2     1057.07     1049.87     17.55 o 
   4   9   2     1352.44     1336.85     19.80 o 
   5   9   2     1784.64     1781.47     26.38 o 
   6   9   2      897.60      884.96     20.86 o 
   7   9   2      346.80      319.67      7.14 o 
   8   9   2      341.64      302.64     10.00 o 
   9   9   2      167.16      157.91      9.89 o 
  10   9   2       53.54       45.70      3.87 o 
  11   9   2        1.45       -3.64      3.64 o 
  12   9   2      204.87      201.68     12.28 o 
 -10  10   2        3.76       11.14      3.52 o 
  -9  10   2      233.99      221.01     11.71 o 
  -8  10   2      460.32      489.65     19.55 o 
  -7  10   2      158.51      159.73      8.98 o 
  -6  10   2      223.89      213.73     10.12 o 
  -5  10   2      138.89      160.53      8.53 o 
  -4  10   2        7.93        0.34      2.16 o 
  -3  10   2      174.99      128.13      5.00 o 
  -2  10   2      401.51      479.76     12.05 o 
  -1  10   2     1730.42     1730.10     53.09 o 
   0  10   2      617.02      571.97     11.86 o 
   1  10   2       30.62       27.44      4.21 o 
   3  10   2       39.78       31.22      2.61 o 
   4  10   2     1477.21     1612.62     37.74 o 
   5  10   2        9.18       14.13      1.22 o 
   6  10   2      553.93      523.92     17.96 o 
   7  10   2      987.22     1027.62     26.60 o 
   8  10   2      113.43      114.82      5.80 o 
   9  10   2      114.56      113.57      5.12 o 
  10  10   2       70.68       57.98      4.89 o 
  11  10   2      216.03      211.57     13.42 o 
 -10  11   2      131.99      110.50      8.41 o 
  -9  11   2      289.04      268.19     15.58 o 
  -8  11   2       29.98       33.08      4.21 o 
  -7  11   2       12.26       15.69      3.98 o 
  -6  11   2       57.75       56.50      5.12 o 
  -5  11   2       41.42       54.57      5.46 o 
  -4  11   2        3.93        3.87      3.18 o 
  -3  11   2        0.26        4.32      3.07 o 
  -2  11   2      352.08      362.32     10.23 o 
  -1  11   2      154.09      156.78      5.23 o 
   0  11   2      176.46      154.15      8.19 o 
   1  11   2      491.41      482.52     17.68 o 
   2  11   2      114.54      105.25      7.28 o 
   3  11   2      468.45      486.18     10.81 o 
   4  11   2      114.56      122.00      7.39 o 
   6  11   2      200.54      192.02      7.39 o 
   7  11   2       29.17       38.09      4.09 o 
   8  11   2        2.12       -2.05      2.50 o 
   9  11   2       11.49       -0.68      2.73 o 
  10  11   2      799.35      999.77     46.95 o 
  -9  12   2        6.84       32.97      5.46 o 
  -8  12   2        0.93       -2.96      4.09 o 
  -7  12   2       11.07        6.14      4.09 o 
  -6  12   2      136.96      125.85      7.28 o 
  -5  12   2      463.64      463.05     18.53 o 
  -4  12   2       66.08       79.24      5.46 o 
  -3  12   2       26.62       17.96      2.16 o 
  -2  12   2       75.65       66.17      3.18 o 
  -1  12   2       81.71       77.54      3.41 o 
   0  12   2       68.81       72.87      3.07 o 
   1  12   2       42.09       37.63      2.39 o 
   2  12   2      258.43      256.07     13.13 o 
   3  12   2        3.44       12.94      7.11 o 
   4  12   2      362.64      369.86     10.18 o 
   5  12   2        2.36       10.00      4.09 o 
   6  12   2        0.88        7.73      3.18 o 
   7  12   2      269.41      297.41     17.51 o 
   8  12   2        1.50       14.21      3.64 o 
   9  12   2      181.28      170.99     12.85 o 
  -7  13   2      108.96      139.84     10.69 o 
  -6  13   2       82.13       96.18      7.84 o 
  -5  13   2      148.90      180.99     11.48 o 
  -4  13   2     1123.09     1058.66     50.14 o 
  -3  13   2      475.96      475.56     18.30 o 
  -2  13   2      184.89      158.71      5.68 o 
  -1  13   2       50.74       56.73      2.73 o 
   0  13   2       78.05       75.26      3.30 o 
   1  13   2        0.82        4.98      2.10 o 
   2  13   2        2.64        4.97      6.48 o 
   3  13   2      814.56      865.07     23.27 o 
   4  13   2      378.12      414.51     18.64 o 
   5  13   2       37.44       35.47      4.55 o 
   6  13   2       26.48       17.51      3.75 o 
   7  13   2       21.53       32.97      5.57 o 
   8  13   2       14.42        1.36      3.30 o 
  -5  14   2       67.09       76.74      7.28 o 
  -4  14   2       12.13       21.26      4.55 o 
  -3  14   2       57.68       39.11      4.32 o 
  -2  14   2        5.83       16.71      3.98 o 
  -1  14   2      475.65      478.06     22.51 o 
   0  14   2      670.92      668.71     31.83 o 
   1  14   2      579.49      627.93     34.73 o 
   2  14   2        8.65        5.34      2.50 o 
   3  14   2      612.08      637.22     33.99 o 
   4  14   2        4.54       -0.34      3.75 o 
   5  14   2       89.74       95.38      7.84 o 
   6  14   2        7.57       -1.59      2.84 o 
  -3  15   2       14.27       -2.16      2.16 o 
  -2  15   2        0.99        0.23      2.16 o 
  -1  15   2       35.67       30.24      4.09 o 
   0  15   2      184.61      177.81     10.00 o 
   1  15   2      869.48      932.81     44.91 o 
   2  15   2      299.48      394.27     20.80 o 
   3  15   2       15.28       20.01      3.64 o 
  -5 -14   3       77.97       54.34      5.00 o 
  -4 -14   3        8.35        4.55      3.18 o 
  -3 -14   3       34.33       36.04      3.07 o 
  -2 -14   3        0.08        2.12      2.01 o 
  -1 -14   3      139.08      126.13      8.87 o 
   0 -14   3      134.87      149.73      9.21 o 
   1 -14   3      191.35      194.52     11.14 o 
   2 -14   3        7.42        5.80      4.32 o 
   3 -14   3      222.88      238.29     13.76 o 
   4 -14   3      890.94     1015.35     46.16 o 
   5 -14   3       17.46       27.85      5.34 o 
  -6 -13   3        6.20        8.19      3.18 o 
  -5 -13   3      270.84      242.38     13.76 o 
  -4 -13   3      226.53      262.39     15.12 o 
  -3 -13   3      228.86      205.49     26.89 o 
  -2 -13   3       33.14       28.43      2.32 o 
  -1 -13   3      345.18      334.67     22.68 o 
   0 -13   3      479.13      514.59     14.44 o 
   1 -13   3      271.35      281.14      8.92 o 
   2 -13   3       78.61       56.96      5.34 o 
   3 -13   3       25.32       19.10      4.55 o 
   4 -13   3      120.04      133.13      9.55 o 
   5 -13   3        0.81        8.98      3.30 o 
   6 -13   3      102.91       75.49      7.16 o 
   7 -13   3      209.58      221.69     12.62 o 
  -7 -12   3       34.70       41.95      4.43 o 
  -6 -12   3      234.14      234.54     12.96 o 
  -5 -12   3       33.43       41.72      4.55 o 
  -4 -12   3        7.27        0.11      3.18 o 
  -3 -12   3        9.64       16.46      7.39 o 
  -2 -12   3      234.93      245.61     12.28 o 
  -1 -12   3      109.97      103.57      4.52 o 
   0 -12   3      303.91      322.98      9.20 o 
   1 -12   3      225.52      217.01      8.58 o 
   2 -12   3       20.36       20.35      2.56 o 
   3 -12   3      251.91      228.83     11.37 o 
   4 -12   3      285.97      280.47     12.39 o 
   5 -12   3       78.06      102.32      7.16 o 
   6 -12   3      524.16      482.95     24.67 o 
   7 -12   3      675.32      728.97     33.77 o 
   8 -12   3       13.84       16.60      3.52 o 
  -8 -11   3       76.50       64.69      5.34 o 
  -7 -11   3      301.15      261.25     14.78 o 
  -6 -11   3      250.87      231.70     10.00 o 
  -5 -11   3      148.45      139.04      7.84 o 
  -4 -11   3       31.01       29.33      3.52 o 
  -3 -11   3       33.60       47.03      2.99 o 
  -2 -11   3       80.80       87.06      4.04 o 
  -1 -11   3      189.07      186.46     12.96 o 
   0 -11   3     1003.06      973.06     24.54 o 
   1 -11   3      865.86      854.16     21.58 o 
   2 -11   3       50.43       55.59      2.77 o 
   3 -11   3       94.94       81.81      3.75 o 
   4 -11   3       91.97       87.57      6.54 o 
   5 -11   3      277.43      297.98     12.96 o 
   6 -11   3      313.02      276.94     13.07 o 
   7 -11   3      228.15      224.19     11.03 o 
   8 -11   3      331.60      335.04     19.33 o 
   9 -11   3       22.25       29.67      5.23 o 
  -9 -10   3        0.97       -0.57      2.84 o 
  -8 -10   3      313.02      336.18     13.76 o 
  -7 -10   3        0.61       -1.02      1.82 o 
  -6 -10   3       15.13       16.79      3.98 o 
  -4 -10   3      146.70      135.09      4.56 o 
  -3 -10   3        0.10        3.87      3.30 o 
  -2 -10   3       27.47       20.22      2.35 o 
  -1 -10   3      112.52       96.78      9.44 o 
   1 -10   3      201.01      189.57     17.05 o 
   2 -10   3       99.22       79.47      6.48 o 
   3 -10   3      128.76      139.71      6.88 o 
   4 -10   3      330.55      316.96     13.42 o 
   5 -10   3       34.66       46.61      5.34 o 
   6 -10   3       74.16       81.40      5.80 o 
   7 -10   3       41.50       26.15      5.46 o 
   8 -10   3        0.29       10.00      4.77 o 
   9 -10   3       16.23        6.93      4.43 o 
  10 -10   3       25.97       23.76      4.66 o 
 -10  -9   3       19.99       22.62      3.41 o 
  -9  -9   3       76.74       66.17      5.46 o 
  -8  -9   3      237.47      249.77     11.48 o 
  -7  -9   3      468.87      465.44     17.96 o 
  -6  -9   3      320.97      300.04      7.09 o 
  -5  -9   3      279.29      279.53      6.77 o 
  -4  -9   3      989.14     1005.10     36.66 o 
  -3  -9   3      271.09      245.37      5.68 o 
  -2  -9   3       25.97       24.22      3.75 o 
  -1  -9   3      108.92      109.03      3.70 o 
   0  -9   3      428.50      427.99     14.10 o 
   1  -9   3     1296.25     1291.06     30.31 o 
   2  -9   3       33.33       43.56      2.38 o 
   3  -9   3      498.58      488.97     17.96 o 
   4  -9   3      357.09      317.76     12.73 o 
   5  -9   3      209.30      197.70      9.21 o 
   6  -9   3      102.42      108.12      6.93 o 
   7  -9   3       33.07       40.93      5.34 o 
   8  -9   3       27.92       22.85      5.00 o 
   9  -9   3       32.35       28.19      5.34 o 
  10  -9   3       12.00       11.48      3.98 o 
  11  -9   3      109.08      123.92      9.55 o 
 -11  -8   3      336.31      320.83     17.85 o 
 -10  -8   3      803.26      831.63     33.65 o 
  -9  -8   3       91.00       93.57      6.71 o 
  -8  -8   3        3.55       12.51      3.30 o 
  -7  -8   3       67.05       91.52      6.71 o 
  -6  -8   3      292.33      297.83      9.05 o 
  -5  -8   3      891.69      823.17     16.90 o 
  -4  -8   3      784.09      779.83     12.59 o 
  -3  -8   3      261.53      239.42      8.53 o 
  -2  -8   3      892.39      887.47     18.93 o 
  -1  -8   3      352.64      356.06     11.60 o 
   0  -8   3        0.09        0.28      2.79 o 
   1  -8   3      926.19      902.90     21.41 o 
   2  -8   3     1582.48     1601.57     38.82 o 
   3  -8   3       26.97       37.63      3.87 o 
   4  -8   3       24.92       30.13      3.98 o 
   5  -8   3      442.92      433.49     16.03 o 
   6  -8   3        0.66        2.27      3.75 o 
   7  -8   3       17.93        5.68      2.73 o 
   8  -8   3        0.31       -4.21      4.21 o 
   9  -8   3      358.35      420.19     16.94 o 
  11  -8   3      107.03       84.92      6.71 o 
  12  -8   3      192.12      178.94     12.28 o 
 -12  -7   3      159.95      144.27      9.55 o 
 -11  -7   3      253.58      238.18     12.51 o 
 -10  -7   3       10.59       13.07      3.41 o 
  -9  -7   3        2.74        3.75      2.27 o 
  -8  -7   3      131.33      131.99      6.82 o 
  -7  -7   3      131.93      119.03      6.25 o 
  -6  -7   3      139.60      149.18      4.72 o 
  -5  -7   3      817.73      832.63     13.41 o 
  -4  -7   3      170.93      138.79      4.49 o 
  -3  -7   3      626.08      583.16     10.13 o 
  -2  -7   3      532.54      515.45      8.64 o 
  -1  -7   3       22.79       23.06      3.13 o 
   0  -7   3      122.37      135.99      3.53 o 
   1  -7   3      194.66      141.32     12.45 o 
   2  -7   3      785.60      756.92     35.36 o 
   3  -7   3      403.51      488.24     12.73 o 
   4  -7   3      231.38      237.84      9.89 o 
   5  -7   3     1744.37     1733.17     56.73 o 
   6  -7   3     1170.00     1111.41     37.52 o 
   7  -7   3     1193.22     1176.78     40.25 o 
   8  -7   3       80.56       77.55      3.35 o 
   9  -7   3       95.88       88.50      5.80 o 
  10  -7   3      309.46      299.23     13.98 o 
  11  -7   3       64.26       60.71      5.57 o 
  12  -7   3      490.20      511.03     27.63 o 
 -13  -6   3       26.31       32.40      2.65 o 
 -12  -6   3       55.08       46.27      5.68 o 
 -11  -6   3        0.02        3.91      2.15 o 
 -10  -6   3      182.85      190.16      8.64 o 
  -9  -6   3        5.61       12.68      2.56 o 
  -8  -6   3        2.27        8.41      2.96 o 
  -7  -6   3        4.90       -0.80      1.71 o 
  -6  -6   3      667.94      635.63     13.53 o 
  -5  -6   3      869.41      801.57     12.37 o 
  -4  -6   3       41.30       41.93      1.45 o 
  -3  -6   3     1108.31     1136.98     18.71 o 
  -2  -6   3       21.62       32.33      1.22 o 
  -1  -6   3     1506.03     1439.72     23.04 o 
   0  -6   3      902.60      807.16     15.41 o 
   1  -6   3       10.31        5.60      1.17 o 
   2  -6   3     4209.10     4174.75     76.42 o 
   3  -6   3     1072.96     1095.64     36.66 o 
   4  -6   3       67.32       54.27      5.12 o 
   5  -6   3      591.05      622.78     21.49 o 
   6  -6   3      270.67      271.15     11.03 o 
   7  -6   3      230.62      234.65     10.35 o 
   8  -6   3       85.74      102.47      8.30 o 
   9  -6   3       12.09       12.21      2.44 o 
  10  -6   3      833.95      761.05     19.34 o 
  11  -6   3       13.56       16.48      3.75 o 
  12  -6   3       27.89        6.82      2.96 o 
  13  -6   3      516.75      508.07     27.63 o 
 -13  -5   3      149.51      157.39      9.27 o 
 -12  -5   3        0.01       -1.45      1.45 o 
 -11  -5   3       72.92       68.80      2.98 o 
 -10  -5   3       62.66       69.39      2.86 o 
  -9  -5   3      268.29      284.56      8.40 o 
  -8  -5   3      577.06      554.18     17.56 o 
  -7  -5   3      248.38      247.85     10.91 o 
  -6  -5   3      224.41      202.71      4.32 o 
  -5  -5   3      276.05      260.21      7.62 o 
  -4  -5   3     3232.50     3150.50     44.40 o 
  -3  -5   3     1798.84     1895.77     27.32 o 
  -2  -5   3     1619.90     1650.44     44.57 o 
  -1  -5   3     1760.76     1842.27     41.43 o 
   0  -5   3      820.09      825.80     16.03 o 
   1  -5   3      345.71      342.02      6.92 o 
   2  -5   3      161.75      165.80      9.49 o 
   3  -5   3        8.06        7.73      2.25 o 
   4  -5   3        3.49        4.22      1.60 o 
   5  -5   3      344.83      328.38     14.15 o 
   6  -5   3     2629.50     2548.31     81.29 o 
   7  -5   3      173.12      159.07     16.60 o 
   8  -5   3      119.60      102.64      3.96 o 
   9  -5   3       56.37       47.93     13.02 o 
  10  -5   3      316.55      298.38      8.87 o 
  11  -5   3       13.62       24.90      4.66 o 
  12  -5   3        2.18        1.25      4.21 o 
  13  -5   3       96.70       93.00      7.84 o 
 -13  -4   3       29.70       28.97      7.84 o 
 -12  -4   3        0.85        2.94      2.33 o 
 -11  -4   3       15.35       10.35      4.77 o 
 -10  -4   3      646.53      645.74     13.66 o 
  -9  -4   3       46.59       50.02      9.04 o 
  -8  -4   3        1.34        1.15      3.47 o 
  -7  -4   3      356.77      312.76      5.85 o 
  -6  -4   3      137.80      120.24      8.58 o 
  -5  -4   3      169.73      209.41      4.09 o 
  -4  -4   3     3656.76     3920.11     55.13 o 
  -3  -4   3      161.94      153.03      2.80 o 
  -2  -4   3      363.50      390.73     21.15 o 
  -1  -4   3      459.65      533.54     10.32 o 
   0  -4   3        0.58        5.33      2.05 o 
   1  -4   3     4132.37     4208.78     92.94 o 
   2  -4   3     1119.82     1071.93     38.71 o 
   3  -4   3     4281.05     4444.83     98.32 o 
   4  -4   3      567.34      579.59     16.03 o 
   5  -4   3      144.95      115.24      4.15 o 
   6  -4   3      585.76      610.47     12.31 o 
   7  -4   3      361.96      363.35      9.37 o 
   8  -4   3        1.30        1.39      2.44 o 
   9  -4   3      781.00      689.79     25.07 o 
  10  -4   3       67.20       90.41      4.21 o 
  11  -4   3        9.13        2.84      3.98 o 
  12  -4   3      162.79      157.23      7.73 o 
  13  -4   3       73.09       64.57      6.82 o 
  14  -4   3      133.51      149.95      9.78 o 
 -13  -3   3       42.62       32.83      5.97 o 
 -12  -3   3      552.19      566.32     13.57 o 
 -11  -3   3      649.17      662.02     14.11 o 
 -10  -3   3     1633.06     1653.89     32.43 o 
  -9  -3   3     1459.79     1403.41     33.08 o 
  -8  -3   3      318.85      340.24      7.31 o 
  -7  -3   3       19.91       18.93      4.60 o 
  -6  -3   3       87.99       77.50      2.02 o 
  -5  -3   3     2325.42     2462.04     31.97 o 
  -4  -3   3     1467.65     1398.36     22.96 o 
  -3  -3   3    12738.68    13484.76    206.91 o 
  -2  -3   3     1027.52     1066.89     17.39 o 
  -1  -3   3      327.79      366.03      7.33 o 
   0  -3   3     2510.19     2342.46     42.57 o 
   1  -3   3     1764.46     1723.65     38.83 o 
   2  -3   3      209.36      224.46      8.07 o 
   3  -3   3     2106.81     2033.55     38.60 o 
   4  -3   3     2375.38     2432.20     44.21 o 
   5  -3   3     1735.86     1724.71     31.96 o 
   6  -3   3     1171.51     1206.29     22.82 o 
   7  -3   3       45.79       36.70      4.21 o 
   8  -3   3        1.72        0.87      3.64 o 
   9  -3   3      224.08      192.10      6.23 o 
  11  -3   3        0.80       -3.18      3.18 o 
  12  -3   3        3.19       11.48      3.87 o 
  13  -3   3       11.83        9.89      3.98 o 
  14  -3   3        4.15        4.09      2.73 o 
 -14  -2   3      100.39      114.26      5.34 o 
 -13  -2   3      157.43      177.13      7.39 o 
 -12  -2   3       15.69       20.95      2.67 o 
 -11  -2   3        2.31        1.25      4.15 o 
 -10  -2   3      242.51      231.94      4.94 o 
  -9  -2   3      204.24      202.30      4.55 o 
  -8  -2   3     1337.05     1327.55     28.65 o 
  -7  -2   3       83.90       84.12      2.03 o 
  -6  -2   3       33.02       31.04      2.84 o 
  -5  -2   3       42.95       31.14      3.81 o 
  -4  -2   3      271.19      265.23      5.57 o 
  -3  -2   3      797.09      725.78     13.87 o 
  -2  -2   3      415.28      406.14     10.00 o 
  -1  -2   3      451.17      421.67     10.09 o 
   0  -2   3     1423.74     1346.85     41.27 o 
   1  -2   3       78.60       65.76      1.86 o 
   2  -2   3     1596.06     1619.08     29.57 o 
   3  -2   3     6147.42     6223.89    150.18 o 
   4  -2   3       75.13       82.84      6.37 o 
   5  -2   3       30.59       59.63      8.53 o 
   6  -2   3        0.11        3.93      1.05 o 
   7  -2   3     1840.06     1774.47     33.43 o 
   8  -2   3      799.77      769.81     25.92 o 
   9  -2   3        2.59       -2.16      2.16 o 
  10  -2   3      436.19      478.28     18.08 o 
  11  -2   3       13.45       15.92      3.52 o 
  12  -2   3      218.40      218.62     10.91 o 
  14  -2   3      152.35      162.01     11.03 o 
 -14  -1   3       78.07       81.37      8.81 o 
 -13  -1   3       46.89       58.21      5.57 o 
 -12  -1   3        0.00        5.13      1.64 o 
 -11  -1   3      518.32      501.53     29.56 o 
 -10  -1   3        1.26        2.73      1.59 o 
  -9  -1   3      392.28      356.87      9.44 o 
  -8  -1   3       73.27       77.88      3.07 o 
  -7  -1   3       93.54       82.49      2.44 o 
  -6  -1   3      605.67      523.64     10.43 o 
  -5  -1   3        4.15        8.16      3.18 o 
  -4  -1   3      561.46      536.99      8.96 o 
  -3  -1   3     5231.58     5346.06     82.54 o 
  -2  -1   3       15.86       17.28      1.59 o 
  -1  -1   3     2324.35     2421.61     54.08 o 
   0  -1   3        1.18        1.87      3.98 o 
   1  -1   3     6698.83     6596.71    117.33 o 
   2  -1   3      598.38      619.76     10.08 o 
   3  -1   3      260.51      261.54      4.62 o 
   4  -1   3     1115.12     1082.98     26.83 o 
   5  -1   3      274.82      296.68      6.48 o 
   6  -1   3       96.15      116.78     15.06 o 
   7  -1   3      136.72      129.33      3.28 o 
   8  -1   3     2025.38     1959.53     38.03 o 
   9  -1   3     2372.22     2369.79     45.57 o 
  10  -1   3      111.62       95.61      6.03 o 
  11  -1   3      287.32      289.79     12.73 o 
  12  -1   3       42.35       46.84      4.55 o 
  13  -1   3       31.35       27.74      3.87 o 
  14  -1   3       16.72       14.10      3.07 o 
 -14   0   3      269.47      262.21     11.43 o 
 -13   0   3        1.92        3.98      1.74 o 
 -12   0   3       14.61       15.92      2.05 o 
 -11   0   3      116.98      104.48      3.87 o 
 -10   0   3      267.58      278.08      7.96 o 
  -9   0   3        0.01       -0.57      1.36 o 
  -8   0   3      729.21      678.49     16.26 o 
  -7   0   3      343.95      344.60      8.36 o 
  -6   0   3      320.10      327.71      8.13 o 
  -5   0   3      424.36      486.89     14.50 o 
  -4   0   3        0.10        6.11      1.12 o 
  -3   0   3      417.32      400.73      9.83 o 
  -2   0   3       67.32       59.63      1.89 o 
  -1   0   3      150.31      157.69      3.30 o 
   0   0   3     1947.03     1927.26     34.95 o 
   1   0   3      230.83      250.41      4.98 o 
   2   0   3       38.91       37.71      1.12 o 
   3   0   3      388.39      389.52      6.61 o 
   4   0   3       48.89       45.73      1.49 o 
   5   0   3      919.64      904.00     14.75 o 
   6   0   3      996.73      993.61     18.71 o 
   7   0   3      104.94       98.00      4.89 o 
   8   0   3      338.76      296.16      6.37 o 
   9   0   3      280.00      265.13     13.30 o 
  10   0   3        3.06        4.27      1.32 o 
  11   0   3      159.39      143.47      7.28 o 
  12   0   3       27.64       22.51      3.41 o 
  13   0   3      262.30      232.95     13.19 o 
  14   0   3       11.15       11.77      2.56 o 
 -14   1   3       73.44       79.35      6.82 o 
 -13   1   3       20.61       17.51      4.89 o 
 -12   1   3      198.54      177.92      6.03 o 
 -11   1   3      702.93      720.21     18.19 o 
 -10   1   3      235.91      216.46      6.59 o 
  -9   1   3       30.26       35.02      2.16 o 
  -8   1   3       12.22       10.46      1.48 o 
  -7   1   3       15.45       16.60      1.14 o 
  -6   1   3       47.67       46.57      5.23 o 
  -5   1   3       52.53       47.09      1.59 o 
  -4   1   3      945.92      839.03     15.35 o 
  -3   1   3     3337.61     3351.21     74.98 o 
  -2   1   3      221.81      217.54      5.59 o 
  -1   1   3      831.43      842.78     19.48 o 
   0   1   3       12.48        6.59      0.80 o 
   1   1   3     8895.44     8896.47    158.22 o 
   2   1   3      429.31      487.98      7.37 o 
   3   1   3      130.14      136.96      2.40 o 
   4   1   3     5482.95     5356.78    102.03 o 
   5   1   3       36.53       50.18      5.63 o 
   6   1   3      240.91      270.86      5.06 o 
   7   1   3      560.77      537.85     15.29 o 
   8   1   3      161.37      158.24      7.05 o 
   9   1   3     1121.59     1151.51     27.29 o 
  10   1   3       48.34       56.91      6.03 o 
  11   1   3      331.55      334.56      9.89 o 
  12   1   3       21.40       21.88      2.56 o 
  13   1   3       43.42       52.33     15.92 o 
  14   1   3      297.97      305.30     11.51 o 
 -14   2   3      236.18      251.59     15.80 o 
 -13   2   3        6.27       -2.73      2.73 o 
 -12   2   3      399.87      388.47     11.48 o 
 -11   2   3       27.46       26.72      1.82 o 
 -10   2   3      581.47      599.36     23.08 o 
  -9   2   3     1405.12     1451.23     47.86 o 
  -8   2   3        4.75        7.62      3.07 o 
  -7   2   3       12.18       12.96      4.95 o 
  -6   2   3        5.21        0.69      7.11 o 
  -5   2   3      313.98      306.33     12.90 o 
  -4   2   3       62.05       69.08      3.09 o 
  -3   2   3     1190.45     1125.93     20.75 o 
  -2   2   3    15399.11    15350.93    468.74 o 
  -1   2   3     8541.37     8398.27    182.85 o 
   0   2   3      647.74      616.41     14.32 o 
   1   2   3      382.80      361.88      6.04 o 
   2   2   3      274.00      285.75      4.53 o 
   3   2   3        0.03        3.51      1.88 o 
   4   2   3        6.23        9.31      1.05 o 
   5   2   3      260.32      283.80      7.39 o 
   6   2   3      493.32      487.03      7.59 o 
   7   2   3      150.87      143.28      2.89 o 
   8   2   3      793.74      786.00     13.57 o 
   9   2   3      631.19      652.10     13.55 o 
  10   2   3      838.24      787.38     16.27 o 
  11   2   3      240.62      233.54     17.96 o 
  12   2   3      144.88      142.25      6.99 o 
  13   2   3        0.64        1.12      1.80 o 
  14   2   3       58.79       63.91     11.54 o 
 -14   3   3       19.65        8.19      3.41 o 
 -12   3   3        6.65       14.21      4.55 o 
 -11   3   3        0.88       11.37      4.32 o 
 -10   3   3       77.68       85.04      6.25 o 
  -9   3   3      377.89      363.80     14.10 o 
  -8   3   3      347.65      329.58     12.85 o 
  -7   3   3       69.58       51.05      4.66 o 
  -6   3   3       20.77       30.70      3.07 o 
  -5   3   3      215.49      239.87      8.53 o 
  -4   3   3      254.27      300.96      8.30 o 
  -3   3   3      187.65      224.38      4.87 o 
  -2   3   3       37.96       37.51      1.88 o 
  -1   3   3      831.45      886.61     14.39 o 
   0   3   3       87.75       78.46      2.33 o 
   1   3   3     2945.61     2904.45     40.70 o 
   2   3   3     1137.98     1123.36     21.42 o 
   3   3   3     1926.55     1956.80     31.47 o 
   4   3   3     1688.69     1818.15     49.97 o 
   5   3   3       42.13       36.02      1.71 o 
   6   3   3     2024.15     2208.04     31.71 o 
   7   3   3       50.03       45.22      6.88 o 
   8   3   3      538.89      535.90      9.32 o 
   9   3   3      587.08      564.07     20.80 o 
  10   3   3       33.53       18.60      3.98 o 
  11   3   3       17.53       19.55      2.26 o 
  12   3   3      132.73      145.75     13.81 o 
  13   3   3       13.91        4.09      1.72 o 
  14   3   3      176.12      173.27      8.30 o 
 -13   4   3       75.93       74.58      6.82 o 
 -12   4   3        0.63       -1.82      3.30 o 
 -11   4   3      121.20      132.90      8.75 o 
 -10   4   3      303.97      294.45     13.98 o 
  -9   4   3      222.35      251.48     11.71 o 
  -8   4   3        2.40       -2.16      3.98 o 
  -7   4   3     1976.27     1987.83     63.89 o 
  -6   4   3      624.12      671.61     18.08 o 
  -5   4   3       42.58       52.85      2.93 o 
  -4   4   3     3808.15     3777.07     68.73 o 
  -3   4   3        5.12        7.62      1.71 o 
  -2   4   3     2423.98     2502.20     45.72 o 
  -1   4   3      546.98      527.12      8.84 o 
   0   4   3     1991.27     2012.62     36.98 o 
   1   4   3       17.58       25.30      2.10 o 
   2   4   3     1359.56     1322.67     17.27 o 
   3   4   3     3912.41     3969.68     63.05 o 
   4   4   3     1245.60     1254.53     24.22 o 
   5   4   3       27.88       31.15      1.02 o 
   6   4   3      619.04      596.55      9.14 o 
   7   4   3       27.96       24.05      1.01 o 
   8   4   3        0.05        1.91      1.31 o 
   9   4   3       79.86       77.48      6.88 o 
  10   4   3      905.06      888.20     13.82 o 
  11   4   3        0.42       -1.05      5.06 o 
  12   4   3     1334.53     1301.68     27.66 o 
  13   4   3       29.15       14.36      4.32 o 
  14   4   3       45.52       33.61      9.21 o 
 -13   5   3      275.46      272.51     17.28 o 
 -12   5   3      173.56      192.13     11.82 o 
 -11   5   3      120.56      108.80      6.82 o 
 -10   5   3        1.94       -2.73      2.73 o 
  -9   5   3      179.21      196.45      9.55 o 
  -8   5   3     1665.80     1694.86     55.14 o 
  -7   5   3      173.33      161.32      8.07 o 
  -6   5   3      230.55      243.97     10.00 o 
  -5   5   3       12.49        6.27      3.47 o 
  -4   5   3     1420.49     1516.59     28.41 o 
  -3   5   3      616.50      621.07     26.38 o 
  -2   5   3      105.82       99.35      2.71 o 
  -1   5   3     1832.84     1956.80     36.14 o 
   0   5   3        9.21       18.87      1.20 o 
   1   5   3       20.78       21.05      2.73 o 
   2   5   3      863.36      900.63     13.19 o 
   3   5   3      284.11      303.83      5.85 o 
   4   5   3      158.53      168.94      3.75 o 
   5   5   3        0.06       -0.43      1.59 o 
   6   5   3      184.00      147.84      4.60 o 
   7   5   3       15.09       12.42      1.59 o 
   8   5   3       55.47       52.26      3.13 o 
   9   5   3        1.13       -0.78      3.01 o 
  10   5   3      148.76      144.94      6.88 o 
  11   5   3      338.59      382.69     28.25 o 
  12   5   3       12.86       17.48      4.15 o 
  13   5   3       65.09       41.70     16.37 o 
 -13   6   3       41.06       32.06      5.91 o 
 -12   6   3        2.93        0.45      4.21 o 
 -11   6   3      225.55      199.07     11.14 o 
 -10   6   3     1023.48     1060.37     38.43 o 
  -9   6   3      426.32      386.77     15.69 o 
  -8   6   3     1017.58     1029.67     35.81 o 
  -7   6   3      238.70      246.02     10.69 o 
  -6   6   3        9.69        9.78      3.87 o 
  -5   6   3      135.67      122.22      3.53 o 
  -4   6   3      786.33      771.90     15.34 o 
  -3   6   3     8493.65     8703.10    156.24 o 
  -2   6   3      348.09      300.32      7.05 o 
  -1   6   3     7588.29     7888.18    141.38 o 
   0   6   3      346.62      327.28      8.58 o 
   1   6   3      111.47       95.22      4.72 o 
   2   6   3        4.89        7.78      3.98 o 
   3   6   3     4512.26     4534.16    107.15 o 
   4   6   3      162.19      165.10      6.20 o 
   5   6   3      408.95      395.94      6.37 o 
   6   6   3        9.98       18.69      2.22 o 
   7   6   3      549.40      554.02      8.59 o 
   8   6   3       74.89       76.30      1.81 o 
   9   6   3        2.33        0.34      3.07 o 
  10   6   3      466.99      463.37      9.13 o 
  11   6   3      347.14      336.24     26.21 o 
  12   6   3       21.17       33.17      4.09 o 
  13   6   3       69.07       62.56      7.22 o 
 -12   7   3      210.42      210.66     13.87 o 
 -11   7   3        0.90        1.59      2.96 o 
 -10   7   3       14.57       43.32      5.68 o 
  -9   7   3       86.80       82.88      6.82 o 
  -8   7   3        0.30       -2.61      2.61 o 
  -7   7   3      373.68      383.47     15.35 o 
  -6   7   3      912.00      879.15     20.92 o 
  -4   7   3      149.44      137.45      7.67 o 
  -3   7   3     2850.79     2839.19     52.85 o 
  -2   7   3      151.59      156.21      3.83 o 
  -1   7   3       41.80       36.91      2.17 o 
   0   7   3     1120.38     1057.26     17.40 o 
   1   7   3      269.52      201.84      3.52 o 
   2   7   3       94.57       76.60      7.05 o 
   3   7   3       42.18       39.62      1.16 o 
   4   7   3      339.48      366.89      8.70 o 
   5   7   3      555.98      585.47     20.69 o 
   6   7   3        1.12        3.64      0.57 o 
   7   7   3        1.08        6.12      5.40 o 
   8   7   3        0.17        5.78      7.56 o 
   9   7   3      290.72      310.59      7.67 o 
  10   7   3       11.58       11.60      2.96 o 
  11   7   3      135.00      121.30      7.16 o 
  12   7   3       75.26       80.72      4.66 o 
  13   7   3      265.52      272.50     11.26 o 
 -12   8   3        3.56        0.80      3.52 o 
 -11   8   3        0.00        0.80      4.21 o 
 -10   8   3      111.52      113.92      8.07 o 
  -9   8   3        0.02        9.78      3.30 o 
  -8   8   3      125.13      105.73      4.66 o 
  -7   8   3      565.03      561.96     14.89 o 
  -6   8   3      101.74      116.76      5.00 o 
  -5   8   3     1612.12     1578.33     37.40 o 
  -4   8   3      194.89      160.53      5.34 o 
  -3   8   3      844.02      743.90     15.16 o 
  -2   8   3       22.29       22.11      1.53 o 
  -1   8   3      303.09      267.42     11.43 o 
   0   8   3      337.00      351.68      6.59 o 
   1   8   3      109.43      120.64      6.03 o 
   2   8   3      488.11      472.90      7.59 o 
   3   8   3     1725.19     1656.70     26.57 o 
   4   8   3      759.48      711.72     10.83 o 
   5   8   3       16.16       16.99      2.84 o 
   6   8   3       12.34       12.54      0.76 o 
   7   8   3      565.65      550.24     12.73 o 
   8   8   3      636.19      626.04     29.27 o 
   9   8   3       42.41       35.24      3.18 o 
  10   8   3      839.44      809.34     23.08 o 
  11   8   3     1977.29     2130.40     96.75 o 
  12   8   3       67.85       69.80      7.05 o 
 -11   9   3       16.80        5.80      4.43 o 
 -10   9   3       13.21       10.23      3.18 o 
  -9   9   3        4.25       -3.98      3.98 o 
  -8   9   3      375.43      378.69     11.94 o 
  -7   9   3       78.72       73.78      3.75 o 
  -6   9   3       16.14       22.96      2.61 o 
  -5   9   3     1122.55     1138.47     27.97 o 
  -4   9   3       33.33       40.59      2.84 o 
  -3   9   3      529.78      484.54     12.51 o 
  -2   9   3       94.97      104.37      3.18 o 
  -1   9   3        4.12        7.20      1.25 o 
   0   9   3      950.34      911.19     16.88 o 
   1   9   3        3.42        7.37      1.20 o 
   2   9   3      450.42      459.87      7.62 o 
   3   9   3       18.22       15.98      2.10 o 
   4   9   3      469.76      457.99     12.05 o 
   5   9   3      549.04      522.69     11.65 o 
   6   9   3       15.96       17.97      6.08 o 
   7   9   3       49.92       39.45      3.87 o 
   8   9   3       15.76        5.00      2.73 o 
   9   9   3      109.70      106.18      5.34 o 
  10   9   3      145.84      149.16      6.82 o 
  11   9   3       19.78       29.90      5.12 o 
 -10  10   3        0.08       15.69      5.23 o 
  -9  10   3      104.29      112.55      8.30 o 
  -8  10   3      130.39      102.21      7.05 o 
  -7  10   3      423.19      417.01     12.85 o 
  -6  10   3      750.63      723.28     20.12 o 
  -5  10   3        9.31       13.64      3.52 o 
  -4  10   3      380.00      409.16     11.48 o 
  -3  10   3       13.34        6.48      1.82 o 
  -2  10   3       17.24       11.37      3.07 o 
  -1  10   3       71.29       69.92      3.30 o 
   0  10   3      254.09      237.58     13.87 o 
   1  10   3       55.90       62.61      3.58 o 
   2  10   3      223.14      221.73      5.02 o 
   3  10   3      311.18      312.28     10.74 o 
   4  10   3      302.72      314.48     15.29 o 
   5  10   3        3.74        3.36      0.91 o 
   6  10   3       90.27       92.88      4.55 o 
   7  10   3       72.90       79.24      4.32 o 
   8  10   3       21.93       25.01      2.84 o 
   9  10   3      101.83      126.42      6.37 o 
  10  10   3       39.76       36.72      3.64 o 
  -9  11   3       65.15       74.81      7.16 o 
  -8  11   3      119.30      131.20      8.87 o 
  -6  11   3      127.62      138.81      8.07 o 
  -5  11   3      113.14       92.09      6.48 o 
  -4  11   3       35.72       44.91      4.77 o 
  -3  11   3      338.02      352.43     13.76 o 
  -2  11   3      406.52      385.06     10.57 o 
  -1  11   3       12.74        9.32      1.71 o 
   0  11   3     1618.81     1545.33     30.31 o 
   1  11   3      845.80      805.31     15.96 o 
   2  11   3       11.54        8.83      1.24 o 
   3  11   3      119.31      116.83      9.78 o 
   4  11   3      871.48      844.45     14.94 o 
   5  11   3      373.24      365.39     10.91 o 
   6  11   3        1.81        3.75      2.39 o 
   7  11   3      411.42      412.35     13.19 o 
   8  11   3      206.85      174.85      8.07 o 
   9  11   3        4.45       17.74      3.18 o 
  10  11   3      200.60      209.64     13.87 o 
  -8  12   3        0.16        2.61      2.73 o 
  -7  12   3      539.31      610.62     30.35 o 
  -6  12   3     1137.02     1293.54     56.39 o 
  -5  12   3      348.22      367.21     16.26 o 
  -4  12   3        1.50        5.91      2.73 o 
  -3  12   3       66.00       58.78      3.30 o 
  -2  12   3       95.39      114.60      4.66 o 
  -1  12   3      154.30      163.60      5.80 o 
   1  12   3        6.92       10.19      7.28 o 
   2  12   3      119.44      108.17      9.66 o 
   3  12   3        7.70        4.37      1.71 o 
   4  12   3        1.68       -1.48      3.64 o 
   5  12   3      740.70      799.91     29.56 o 
   6  12   3      522.46      482.72     15.69 o 
   7  12   3      156.36      145.52      7.50 o 
   8  12   3       34.37       24.78      3.98 o 
   9  12   3       95.67       95.50      8.30 o 
  -7  13   3        2.73       14.44      3.52 o 
  -5  13   3       49.61       48.32      5.91 o 
  -4  13   3      144.71      155.30      6.25 o 
  -3  13   3       43.72       46.04      2.96 o 
  -2  13   3      194.93      178.94      6.25 o 
  -1  13   3      110.99       92.66      3.98 o 
   0  13   3        0.24       -1.14      2.05 o 
   1  13   3      134.42      139.72      4.77 o 
   2  13   3      528.99      558.23     36.55 o 
   3  13   3        0.14        1.02      4.09 o 
   4  13   3      124.44      113.57      7.96 o 
   5  13   3      552.48      664.05     34.11 o 
   6  13   3      280.95      337.08     18.87 o 
   7  13   3       71.71       64.46      7.39 o 
   8  13   3       19.12       24.56      5.00 o 
  -5  14   3      213.01      221.24     12.96 o 
  -4  14   3      176.30      181.45     10.46 o 
  -2  14   3        4.93        5.00      2.84 o 
  -1  14   3       49.67       43.77      4.55 o 
   1  14   3        6.83        1.14      3.98 o 
   2  14   3      488.69      490.45     25.58 o 
   3  14   3      344.88      317.53     17.51 o 
   4  14   3       73.40       77.08      7.16 o 
   5  14   3       27.36       14.55      4.55 o 
   6  14   3      238.44      204.41     13.87 o 
  -2  15   3       30.40       14.55      2.96 o 
  -1  15   3        0.01        3.98      2.84 o 
   1  15   3      107.50      123.01      7.96 o 
   2  15   3       27.43       43.54      4.89 o 
   3  15   3      394.54      403.25     23.65 o 
  -4 -14   4       74.21       65.94      6.48 o 
  -3 -14   4       44.41       55.14      5.57 o 
  -2 -14   4      256.07      227.83     13.30 o 
  -1 -14   4       10.90        7.50      4.21 o 
   0 -14   4      207.56      195.88     12.05 o 
   1 -14   4      294.25      297.41     16.48 o 
   2 -14   4       91.57      104.71      8.30 o 
   3 -14   4      293.65      343.45     19.44 o 
  -6 -13   4       28.15       43.09      4.77 o 
  -5 -13   4       46.56       38.09      4.55 o 
  -4 -13   4      213.24      210.89     11.94 o 
  -3 -13   4      147.91      176.90     10.12 o 
  -1 -13   4      229.93      240.56     12.62 o 
   0 -13   4       13.02       11.26      4.21 o 
   1 -13   4      138.85      146.77      9.44 o 
   2 -13   4      260.38      240.34     14.10 o 
   3 -13   4       53.39       62.53      6.25 o 
   4 -13   4      745.00      762.28     37.29 o 
   5 -13   4      557.28      596.07     29.22 o 
   6 -13   4      602.98      664.96     32.29 o 
  -8 -12   4       69.08       55.37      5.23 o 
  -7 -12   4      276.61      304.80     16.94 o 
  -6 -12   4       32.96       44.22      5.23 o 
  -5 -12   4       60.19       84.81      6.82 o 
  -4 -12   4      186.61      211.12     11.48 o 
  -3 -12   4        0.64       -3.52      3.52 o 
  -2 -12   4      233.03      249.89     11.14 o 
  -1 -12   4      227.13      190.77      9.21 o 
   0 -12   4       64.43       42.36      8.01 o 
   1 -12   4      276.98      260.25      8.00 o 
   2 -12   4       28.78       16.44      1.69 o 
   3 -12   4      162.50      164.96      9.32 o 
   4 -12   4      434.63      442.02     17.74 o 
   5 -12   4      156.46      206.00     12.16 o 
   6 -12   4       58.46       54.23      5.46 o 
   7 -12   4      251.45      269.55     15.58 o 
   8 -12   4        0.95       26.15      5.12 o 
  -9 -11   4       84.07       81.63      6.93 o 
  -7 -11   4       99.93       94.70      7.05 o 
  -6 -11   4      552.73      545.02     20.92 o 
  -5 -11   4       97.39       97.89      6.93 o 
  -4 -11   4      216.64      188.15      9.32 o 
  -3 -11   4        4.60        3.75      2.16 o 
  -2 -11   4        3.60        2.39      3.75 o 
  -1 -11   4       38.00       29.45      4.43 o 
   0 -11   4      347.14      315.81      8.61 o 
   1 -11   4       91.04      102.08      5.80 o 
   2 -11   4       69.48       62.40     11.82 o 
   3 -11   4        0.14       -1.09      1.09 o 
   4 -11   4       46.72       62.76      5.68 o 
   5 -11   4       46.93       36.61      4.77 o 
   6 -11   4       45.84       45.59      5.00 o 
   7 -11   4       11.98       20.80      5.12 o 
   8 -11   4       46.99       47.41      6.25 o 
   9 -11   4      453.41      514.78     29.33 o 
 -10 -10   4       14.99       12.51      3.52 o 
  -9 -10   4      205.01      202.71     12.39 o 
  -8 -10   4       15.50       11.37      3.52 o 
  -7 -10   4       92.07       80.49      5.80 o 
  -6 -10   4      801.47      822.19     30.47 o 
  -5 -10   4       96.08      108.63      9.04 o 
  -4 -10   4       17.69       17.06      3.07 o 
  -3 -10   4        0.71        1.36      3.75 o 
  -2 -10   4       45.73       60.37      5.00 o 
  -1 -10   4      195.72      195.43      9.10 o 
   0 -10   4        1.46        6.16      3.07 o 
   1 -10   4      715.34      717.70     17.51 o 
   2 -10   4        2.33        1.75      4.26 o 
   3 -10   4      327.29      271.46      9.78 o 
   4 -10   4        1.73        2.31      0.78 o 
   5 -10   4      381.79      383.42     22.40 o 
   6 -10   4     1938.54     2015.34     69.35 o 
   7 -10   4      386.47      367.55     16.71 o 
   8 -10   4      242.41      290.47     13.76 o 
   9 -10   4      855.26      920.87     42.63 o 
  10 -10   4       25.50       21.60      5.00 o 
 -11  -9   4      149.03      171.55     10.35 o 
 -10  -9   4       17.13       22.74      3.98 o 
  -8  -9   4      829.63      913.37     32.74 o 
  -7  -9   4      287.90      279.67     12.05 o 
  -6  -9   4        1.20        1.01      2.05 o 
  -5  -9   4       14.23       21.00      1.42 o 
  -4  -9   4       60.45       49.79      5.00 o 
  -3  -9   4      703.05      714.89     17.12 o 
  -2  -9   4      712.03      696.57     23.76 o 
  -1  -9   4     1172.54     1215.66     40.02 o 
   0  -9   4     3303.03     3307.61     74.32 o 
   1  -9   4      544.89      526.78     13.30 o 
   3  -9   4      225.61      201.18     11.65 o 
   4  -9   4      186.54      193.58     18.64 o 
   5  -9   4      135.13      152.68      8.64 o 
   6  -9   4      602.63      595.84     23.19 o 
   7  -9   4      677.97      674.06     24.90 o 
   8  -9   4     1213.30     1184.40     42.75 o 
   9  -9   4      108.68      121.99      8.75 o 
  10  -9   4      136.11      116.87      9.21 o 
  11  -9   4      135.98      114.71      9.32 o 
 -10  -8   4       80.33       94.36      6.71 o 
  -9  -8   4       53.41       65.03      5.46 o 
  -8  -8   4        4.20       11.37      3.64 o 
  -7  -8   4        5.85        7.84      3.64 o 
  -6  -8   4       29.77       28.26      2.10 o 
  -5  -8   4      127.92      138.86      8.58 o 
  -4  -8   4     2301.15     2300.18     43.18 o 
  -3  -8   4       50.63       50.19      6.42 o 
  -2  -8   4       93.28       73.01      3.87 o 
  -1  -8   4      614.05      593.56     15.80 o 
   0  -8   4      353.79      315.03     12.28 o 
   1  -8   4        0.08        1.82      1.36 o 
   2  -8   4       79.73       67.12      2.44 o 
   3  -8   4     1021.97     1049.73     24.31 o 
   4  -8   4      448.72      456.88      8.96 o 
   5  -8   4      117.24      109.48      7.84 o 
   6  -8   4      135.35      121.61      3.72 o 
   7  -8   4        3.37       11.09      6.59 o 
   8  -8   4       87.20       66.73      4.77 o 
   9  -8   4       55.31       52.30      5.68 o 
  10  -8   4      701.57      743.18     34.45 o 
  11  -8   4     1152.27     1185.65     54.00 o 
  12  -8   4        0.50        0.11      4.55 o 
 -12  -7   4      263.65      267.73     14.78 o 
 -11  -7   4       88.44       95.84      6.82 o 
 -10  -7   4      260.36      234.31     11.14 o 
  -9  -7   4       17.25       26.94      3.87 o 
  -8  -7   4       74.47       70.94      5.12 o 
  -7  -7   4      405.51      471.69     17.85 o 
  -6  -7   4       85.06       74.49      3.81 o 
  -5  -7   4     3173.63     3153.17     62.47 o 
  -4  -7   4      210.12      213.32      4.29 o 
  -3  -7   4       32.08       31.70      1.62 o 
  -2  -7   4      248.35      227.57      4.55 o 
  -1  -7   4        1.23       -3.18      3.18 o 
   0  -7   4       24.25       26.60      2.44 o 
   1  -7   4     1331.63     1372.29     32.31 o 
   2  -7   4      588.36      620.61     14.42 o 
   3  -7   4       71.91       79.01      1.76 o 
   4  -7   4      842.23      824.01     19.33 o 
   5  -7   4      349.99      342.78      8.59 o 
   6  -7   4      560.16      528.03     13.08 o 
   7  -7   4      247.26      225.58      6.42 o 
   8  -7   4        9.23       10.68      1.68 o 
   9  -7   4      340.03      345.38     14.67 o 
  10  -7   4        0.23       -2.05      2.96 o 
  11  -7   4       19.64       11.14      3.87 o 
  12  -7   4      635.69      667.69     35.24 o 
 -12  -6   4      104.22       94.82      7.16 o 
 -11  -6   4      914.88     1064.46     49.34 o 
 -10  -6   4      170.22      196.23      9.32 o 
  -9  -6   4       23.54       14.78      3.75 o 
  -8  -6   4      345.64      348.11     13.64 o 
  -7  -6   4      475.10      409.16     11.60 o 
  -6  -6   4       21.89       27.17      2.50 o 
  -5  -6   4       76.74       65.25      3.13 o 
  -4  -6   4      180.62      168.35      5.80 o 
  -3  -6   4       37.72       52.94      6.88 o 
  -2  -6   4      309.85      304.80     10.00 o 
  -1  -6   4      715.75      694.08     15.12 o 
   0  -6   4       56.09       65.45      4.95 o 
   1  -6   4      483.01      453.45     31.26 o 
   2  -6   4      323.14      371.98      9.81 o 
   3  -6   4      209.79      209.44     15.58 o 
   4  -6   4     2587.62     2590.62     56.48 o 
   5  -6   4      187.66      170.34      4.63 o 
   6  -6   4      262.44      267.07      7.13 o 
   7  -6   4       11.74       10.23      1.48 o 
   8  -6   4     1239.52     1192.70     28.89 o 
   9  -6   4     1151.17     1207.09     62.53 o 
  10  -6   4        8.69        6.37      3.18 o 
  11  -6   4       59.44       49.23      4.55 o 
  12  -6   4       31.71       29.56      5.57 o 
  13  -6   4       33.19       26.03      5.23 o 
 -13  -5   4       11.76       11.48      3.64 o 
 -12  -5   4       81.65      107.66      7.62 o 
 -11  -5   4      191.32      230.10     11.03 o 
  -9  -5   4      168.69      167.80      7.62 o 
  -8  -5   4     2272.65     2435.76     78.56 o 
  -7  -5   4     3081.71     3182.24    100.61 o 
  -6  -5   4        8.95        7.16      1.14 o 
  -5  -5   4        8.84        4.55      1.14 o 
  -4  -5   4     4572.28     4845.70     67.97 o 
  -3  -5   4      130.10      101.41      2.12 o 
  -2  -5   4      321.33      325.13      6.83 o 
  -1  -5   4     1390.01     1381.61     25.64 o 
   0  -5   4     4790.22     4606.70    108.80 o 
   1  -5   4     2121.31     2068.81     46.85 o 
   2  -5   4      381.59      387.58      9.92 o 
   3  -5   4     1894.91     1972.62     36.03 o 
   4  -5   4      327.27      351.37     13.02 o 
   5  -5   4       16.66       20.92      1.19 o 
   6  -5   4      122.85      131.09      6.71 o 
   7  -5   4      785.74      736.26     19.67 o 
   8  -5   4       24.02       28.81      2.16 o 
   9  -5   4      277.13      281.48      8.47 o 
  10  -5   4      281.76      297.82     27.46 o 
  11  -5   4      340.33      389.84     15.58 o 
  12  -5   4        0.02       -0.23      3.64 o 
  13  -5   4       59.52       60.94      6.03 o 
 -13  -4   4       62.33       52.64      5.34 o 
 -12  -4   4        2.44        5.91      2.50 o 
 -11  -4   4       61.42       71.40      3.64 o 
 -10  -4   4      324.20      344.36      9.44 o 
  -9  -4   4      552.05      509.32     13.30 o 
  -8  -4   4      218.10      183.49      8.41 o 
  -7  -4   4      410.17      380.97     14.32 o 
  -6  -4   4     2962.03     2875.96     46.38 o 
  -5  -4   4      918.51      856.64     14.44 o 
  -4  -4   4       30.84       19.40      2.56 o 
  -3  -4   4      388.87      410.68     20.29 o 
  -2  -4   4       15.14        7.80      2.09 o 
  -1  -4   4       75.01       67.72      6.59 o 
   0  -4   4      187.00      176.90      4.43 o 
   1  -4   4     2387.41     2248.88     50.70 o 
   2  -4   4     5608.38     5511.26     98.28 o 
   3  -4   4      885.55      838.37     21.09 o 
   4  -4   4      502.61      481.57      9.70 o 
   5  -4   4     3501.03     3638.80     71.68 o 
   6  -4   4      143.13      144.55      8.92 o 
   7  -4   4     1126.51     1091.91     25.97 o 
   8  -4   4     1922.96     1799.36     57.47 o 
   9  -4   4        1.11       -0.23      4.49 o 
  10  -4   4     1042.54      958.70     61.45 o 
  11  -4   4       72.83       80.83      6.14 o 
  12  -4   4      913.17      927.24     36.95 o 
  13  -4   4       49.05       45.70      4.21 o 
 -13  -3   4       50.06       51.05      5.80 o 
 -12  -3   4        1.72        3.25      5.40 o 
 -11  -3   4       25.66       29.67      2.08 o 
 -10  -3   4       27.72       18.21      8.01 o 
  -9  -3   4      115.90      121.71      3.75 o 
  -8  -3   4       28.25       31.57      2.27 o 
  -7  -3   4       10.99       10.69      1.48 o 
  -6  -3   4      714.91      717.48     12.39 o 
  -5  -3   4       39.14       39.68      1.59 o 
  -4  -3   4      483.65      500.00     10.12 o 
  -3  -3   4      967.75     1030.64     16.80 o 
  -2  -3   4      464.51      415.25     14.78 o 
  -1  -3   4      515.89      515.31     12.50 o 
   0  -3   4      446.21      442.39     10.93 o 
   1  -3   4      782.62      826.33     15.46 o 
   2  -3   4       12.50       13.81      3.58 o 
   3  -3   4       37.65       47.53      1.81 o 
   4  -3   4       82.71       58.47      8.07 o 
   5  -3   4     2185.16     2128.23     39.15 o 
   6  -3   4     3448.88     3473.39     63.38 o 
   7  -3   4       10.63       10.45      3.18 o 
   8  -3   4     1873.96     1804.38     42.41 o 
   9  -3   4      119.07      133.79      4.86 o 
  10  -3   4      201.05      203.21     17.74 o 
  11  -3   4        1.46        3.30      2.61 o 
  12  -3   4      204.74      218.74     10.12 o 
  13  -3   4      979.30     1146.09     52.30 o 
  14  -3   4      190.40      164.17     10.35 o 
 -13  -2   4       64.03       63.67      3.98 o 
 -12  -2   4        0.16        5.67      5.23 o 
 -11  -2   4      530.09      541.80     11.73 o 
 -10  -2   4      681.03      722.14     14.61 o 
  -9  -2   4      406.68      372.58      8.15 o 
  -8  -2   4      401.84      374.24      8.00 o 
  -7  -2   4       17.25       19.99      2.79 o 
  -6  -2   4      823.01      749.77     14.67 o 
  -5  -2   4       48.20       65.60      2.05 o 
  -4  -2   4       29.52       11.60      1.36 o 
  -3  -2   4     2879.30     2957.13     54.34 o 
  -2  -2   4        4.31       25.12      2.17 o 
  -1  -2   4      210.56      198.82     18.70 o 
   0  -2   4        9.70       18.33      3.35 o 
   1  -2   4       18.87       21.05      1.39 o 
   2  -2   4     1507.21     1491.15     23.74 o 
   3  -2   4     3109.84     3205.10     50.34 o 
   4  -2   4      884.15      908.99     17.06 o 
   5  -2   4       55.16       51.57      1.86 o 
   6  -2   4     1293.41     1240.57     23.43 o 
   7  -2   4     1730.31     1782.25     40.47 o 
   8  -2   4      144.32      142.39      6.25 o 
   9  -2   4       44.04       43.12      3.52 o 
  10  -2   4       59.52       67.08      5.12 o 
  11  -2   4      136.20      162.69      8.07 o 
  12  -2   4       61.45       85.61      6.25 o 
  13  -2   4       47.69       39.68      4.77 o 
  14  -2   4       18.24       13.87      4.32 o 
 -13  -1   4      208.83      203.25     16.26 o 
 -12  -1   4       49.56       56.85      3.52 o 
 -11  -1   4      330.16      334.01      6.84 o 
 -10  -1   4      743.94      734.46     15.01 o 
  -9  -1   4     2030.84     1963.62     45.25 o 
  -8  -1   4      464.34      439.40     11.03 o 
  -7  -1   4      175.73      152.12      3.86 o 
  -6  -1   4      643.67      621.58     12.36 o 
  -5  -1   4      849.61      872.33     20.80 o 
  -4  -1   4        1.13        1.82      0.91 o 
  -3  -1   4      108.06       87.54      1.82 o 
  -2  -1   4     6130.57     6106.67    109.12 o 
  -1  -1   4     1150.00     1090.38     25.12 o 
   0  -1   4        4.63        6.82      1.48 o 
   1  -1   4      426.34      453.79      8.85 o 
   2  -1   4      214.45      214.82      3.94 o 
   3  -1   4      113.08      124.45      5.91 o 
   4  -1   4      618.43      601.49     10.12 o 
   5  -1   4     1735.27     1884.25     34.60 o 
   6  -1   4     1880.30     2017.50     37.61 o 
   7  -1   4      395.85      339.43     15.29 o 
   8  -1   4     1508.36     1422.81     27.26 o 
   9  -1   4      779.20      771.89     15.98 o 
  10  -1   4       92.87      101.18      6.03 o 
  11  -1   4      563.40      536.27     21.15 o 
  12  -1   4        4.38       -2.50      2.50 o 
  13  -1   4       73.91       85.61      6.48 o 
  14  -1   4       15.47       31.15      4.21 o 
 -14   0   4      165.32      190.09     12.39 o 
 -13   0   4      110.62       95.95      5.00 o 
 -12   0   4      554.49      646.54     24.78 o 
 -11   0   4      249.72      241.02      7.16 o 
 -10   0   4        8.32       17.39      4.32 o 
  -9   0   4      300.04      277.97      7.73 o 
  -8   0   4      133.54      130.06      4.09 o 
  -7   0   4      530.09      526.79     15.40 o 
  -6   0   4     1390.86     1341.35     31.38 o 
  -5   0   4     3952.92     3945.68     87.88 o 
  -4   0   4     1149.92     1227.49     28.85 o 
  -3   0   4      389.45      417.47      7.21 o 
  -1   0   4     3457.66     3622.55     56.80 o 
   0   0   4     3122.70     3258.82     83.22 o 
   1   0   4     4025.06     4099.58     63.88 o 
   3   0   4     9224.41     9540.10    146.48 o 
   4   0   4        3.81       13.38      3.58 o 
   5   0   4     2836.67     3221.52     50.55 o 
   6   0   4       15.12        5.60      1.08 o 
   7   0   4       95.27       67.36      5.06 o 
   8   0   4      171.66      165.51      4.20 o 
   9   0   4      845.72      844.76     27.40 o 
  10   0   4     2036.26     2041.32     48.75 o 
  11   0   4      127.81      136.99      6.93 o 
  13   0   4       56.10       58.65      8.41 o 
  14   0   4      156.08      152.45      7.51 o 
 -13   1   4       11.79       17.28      4.89 o 
 -12   1   4      166.72      158.25      8.98 o 
 -11   1   4     1047.72     1031.26     25.01 o 
 -10   1   4      343.37      364.48      9.66 o 
  -9   1   4       23.91       19.33      1.59 o 
  -8   1   4       49.66       43.43      1.93 o 
  -7   1   4       68.03       66.05      2.27 o 
  -6   1   4      248.51      233.76      4.97 o 
  -5   1   4        0.11       11.96      2.10 o 
  -4   1   4     1886.14     1776.64     81.29 o 
  -3   1   4      150.27      165.37      9.15 o 
  -2   1   4     2487.78     2603.14     58.36 o 
  -1   1   4     1627.80     1635.06     30.01 o 
   0   1   4      911.77      901.20     16.94 o 
   1   1   4      685.84      656.68      9.72 o 
   2   1   4      145.42      165.10      3.58 o 
   3   1   4     3857.58     3742.74     52.34 o 
   4   1   4     5035.87     5149.17     71.35 o 
   5   1   4        1.32        1.38      0.92 o 
   6   1   4        2.18        2.31      0.84 o 
   7   1   4       92.19       96.32      2.33 o 
   8   1   4      226.02      233.37     18.36 o 
   9   1   4      399.00      376.41      8.17 o 
  10   1   4      696.84      665.93     13.71 o 
  11   1   4      645.30      649.43     16.51 o 
  12   1   4      244.07      258.14      8.62 o 
  13   1   4      472.73      467.54     16.68 o 
  14   1   4      332.31      343.78     14.06 o 
 -13   2   4       11.66       14.32      4.09 o 
 -12   2   4       62.57       55.48      5.12 o 
 -11   2   4       71.42       84.70      3.30 o 
 -10   2   4       20.83       13.64      1.48 o 
  -9   2   4     1448.88     1456.57     33.65 o 
  -8   2   4      468.88      464.07     11.37 o 
  -7   2   4       31.26       27.97      3.41 o 
  -6   2   4       63.53       65.64      3.24 o 
  -5   2   4      248.59      230.69      6.51 o 
  -4   2   4       63.83       48.44      2.77 o 
  -2   2   4     1983.15     2069.16     37.61 o 
  -1   2   4      935.72      917.10     21.34 o 
   0   2   4      502.21      515.20      8.63 o 
   1   2   4      882.65      841.68     12.26 o 
   2   2   4      904.08      917.40     12.26 o 
   3   2   4       24.79       44.79      1.15 o 
   4   2   4       54.87       61.68      2.73 o 
   5   2   4        4.83        8.75      2.44 o 
   6   2   4      825.67      777.35     11.74 o 
   7   2   4     1767.01     1780.11     32.46 o 
   8   2   4      740.02      744.06     14.95 o 
   9   2   4     1398.23     1363.10     25.68 o 
  10   2   4      245.71      213.61     17.22 o 
  11   2   4       51.98       64.97      3.49 o 
  12   2   4      269.06      275.39      8.92 o 
  13   2   4        5.11        7.45      2.34 o 
  14   2   4      138.61      150.64     11.26 o 
 -13   3   4       85.24      100.50      8.07 o 
 -12   3   4      215.65      201.11     11.03 o 
 -11   3   4        9.57       11.37      1.36 o 
 -10   3   4       38.65       46.38      2.27 o 
  -9   3   4     1891.28     1882.56     62.07 o 
  -8   3   4     1127.68     1007.39     35.24 o 
  -6   3   4       83.06       77.03      7.50 o 
  -5   3   4      140.66      124.71      2.93 o 
  -4   3   4       92.37      136.78      3.20 o 
  -3   3   4      253.22      310.96     18.82 o 
  -2   3   4     2049.15     2217.01     40.36 o 
  -1   3   4       53.15       71.45      2.04 o 
   0   3   4     1179.02     1174.93     21.79 o 
   1   3   4     1323.35     1354.84     19.41 o 
   2   3   4      582.83      581.00      9.89 o 
   3   3   4     3327.48     3291.88     52.29 o 
   4   3   4      379.53      363.64     13.70 o 
   5   3   4       52.98       56.77      1.36 o 
   6   3   4     2313.96     2417.12     34.28 o 
   7   3   4       84.15       85.51      2.33 o 
   8   3   4       73.30       82.41      9.78 o 
   9   3   4      115.45      113.65      3.19 o 
  10   3   4       56.28       83.39      4.83 o 
  11   3   4      680.66      668.90     35.53 o 
  12   3   4       33.47       28.75      2.43 o 
  13   3   4      240.24      237.37      9.51 o 
  14   3   4        5.06       14.71     13.87 o 
 -13   4   4        2.84       -3.75      3.75 o 
 -12   4   4       52.96       47.98      6.03 o 
 -11   4   4       44.17       44.34      5.91 o 
 -10   4   4       49.28       48.89      5.23 o 
  -8   4   4      746.79      743.29     26.49 o 
  -7   4   4       35.76       51.16      4.77 o 
  -6   4   4     2905.35     3016.94     66.96 o 
  -5   4   4     3671.67     3719.73     68.01 o 
  -4   4   4      370.54      291.61      7.28 o 
  -3   4   4      493.99      468.50      9.30 o 
  -2   4   4       27.90       39.21      7.62 o 
  -1   4   4        3.41        4.35      2.61 o 
   0   4   4      608.20      603.03     11.55 o 
   1   4   4      654.15      622.20      9.34 o 
   2   4   4     5627.24     5521.39     76.32 o 
   3   4   4     2017.54     2044.33     32.93 o 
   4   4   4      381.92      485.70      8.75 o 
   5   4   4      572.52      669.52     12.85 o 
   6   4   4       40.46       34.99      1.25 o 
   7   4   4      714.97      698.13     11.72 o 
   8   4   4       10.46        7.30      1.59 o 
   9   4   4       21.44       16.18      1.16 o 
  10   4   4      369.30      388.40     12.68 o 
  11   4   4        7.73       13.15      3.07 o 
  12   4   4       14.29        3.75      3.22 o 
  13   4   4       14.15        8.96      2.26 o 
  14   4   4      115.96      104.53      8.07 o 
 -13   5   4        1.06        0.57      3.18 o 
 -12   5   4       27.37       30.35      4.55 o 
 -11   5   4      319.73      286.83     13.30 o 
 -10   5   4       49.13       55.71      5.12 o 
  -9   5   4      385.72      373.01     15.46 o 
  -8   5   4      317.03      345.72     14.67 o 
  -7   5   4     1654.83     1589.36     36.27 o 
  -6   5   4      770.24      759.89     18.08 o 
  -5   5   4        1.89        1.06      0.90 o 
  -4   5   4     7373.35     7400.97    132.58 o 
  -3   5   4      286.76      275.95      8.75 o 
  -2   5   4     1145.39     1212.48     31.32 o 
  -1   5   4      107.59      122.23      3.03 o 
   0   5   4     2331.03     2549.81     46.74 o 
   1   5   4     1080.11     1081.17     17.44 o 
   2   5   4     1484.54     1506.50     23.96 o 
   3   5   4     3974.86     4107.02     64.95 o 
   4   5   4     1670.27     1611.53     26.94 o 
   5   5   4      118.05      100.46      2.47 o 
   6   5   4      611.98      630.04     11.23 o 
   7   5   4     1994.85     2005.36     28.41 o 
   8   5   4     1331.92     1241.93     27.91 o 
   9   5   4       96.80       93.35      3.87 o 
  10   5   4     1474.19     1528.54     25.76 o 
  11   5   4       19.03       28.66      3.35 o 
  12   5   4      761.40      780.76     22.80 o 
  13   5   4        1.78       16.80     12.85 o 
 -12   6   4      117.93      134.04     10.46 o 
 -11   6   4        6.90       10.00      4.77 o 
 -10   6   4      225.93      235.33     11.14 o 
  -9   6   4      214.84      218.05      6.59 o 
  -8   6   4       41.49       50.93      2.61 o 
  -7   6   4       43.92       41.84      2.50 o 
  -6   6   4       82.77       76.51      2.96 o 
  -5   6   4      553.87      545.70     13.76 o 
  -4   6   4       49.87       49.21      2.06 o 
  -3   6   4     1676.05     1659.68     30.98 o 
  -2   6   4     1920.71     1979.34     57.01 o 
  -1   6   4        3.98        1.67      4.55 o 
   0   6   4        4.78       -2.25      2.25 o 
   1   6   4      472.74      471.85      8.04 o 
   2   6   4       18.67       13.27      0.76 o 
   3   6   4     1084.31     1172.13     15.49 o 
   4   6   4      168.92      155.64      3.52 o 
   5   6   4      279.12      304.57      6.14 o 
   6   6   4      269.77      267.17      8.07 o 
   7   6   4      474.02      456.84     22.68 o 
   8   6   4     1161.45     1200.86     23.76 o 
   9   6   4      850.71      806.28     14.22 o 
  10   6   4       74.44       72.07      3.68 o 
  11   6   4        2.36        4.82     11.71 o 
  12   6   4      307.85      295.08     12.14 o 
  13   6   4        0.01        7.73      4.89 o 
 -12   7   4       10.04        7.39      3.07 o 
 -11   7   4        8.02        6.82      3.07 o 
 -10   7   4        2.19       -2.27      4.43 o 
  -9   7   4       44.54       43.54      5.68 o 
  -8   7   4        5.51       10.35      1.71 o 
  -7   7   4      398.45      400.18     10.69 o 
  -6   7   4     1069.97     1042.06     24.44 o 
  -5   7   4      180.31      177.92      8.64 o 
  -4   7   4      714.15      690.16     30.35 o 
  -3   7   4       47.77       53.87      2.00 o 
  -2   7   4       81.63       86.39      4.26 o 
  -1   7   4       49.68       40.23      1.91 o 
   0   7   4        4.46        4.76      0.95 o 
   1   7   4      177.18      176.44     11.71 o 
   2   7   4     1230.50     1209.12     17.70 o 
   3   7   4      779.12      799.83     11.96 o 
   4   7   4      530.89      495.22     10.46 o 
   5   7   4      375.64      374.49      8.53 o 
   6   7   4     1050.25      978.85     23.87 o 
   7   7   4      282.07      257.96      8.30 o 
   8   7   4      277.26      290.02      8.98 o 
   9   7   4      486.82      518.64     15.23 o 
  10   7   4      817.10      781.41     27.11 o 
  11   7   4        3.77        6.19      3.35 o 
  12   7   4       59.56       53.52      5.06 o 
  13   7   4       80.76       54.46      5.46 o 
 -11   8   4      599.87      630.97     31.26 o 
 -10   8   4      561.13      611.75     30.01 o 
  -9   8   4      260.03      267.17     13.64 o 
  -8   8   4      223.78      231.58      7.16 o 
  -7   8   4     1070.48     1052.75     26.83 o 
  -6   8   4     1663.90     1576.28     36.72 o 
  -5   8   4     1161.87     1116.64     27.17 o 
  -4   8   4      864.97      817.64     19.90 o 
  -3   8   4     2769.49     2667.78     50.83 o 
  -2   8   4     1809.18     1681.19     31.84 o 
  -1   8   4       98.14       88.04      5.12 o 
   0   8   4      461.07      468.17     11.60 o 
   1   8   4     1840.43     1803.11     26.52 o 
   2   8   4      213.16      236.10      4.56 o 
   3   8   4      167.75      180.36      5.68 o 
   4   8   4      238.68      252.39     11.37 o 
   5   8   4      956.11      914.85     22.51 o 
   6   8   4       11.68       11.14      3.18 o 
   7   8   4       24.73       30.58      5.12 o 
   8   8   4       35.76       33.31      3.64 o 
  10   8   4       40.92       51.27      3.98 o 
  11   8   4        8.46        3.07      2.61 o 
 -11   9   4       11.80       12.51      3.30 o 
 -10   9   4      523.27      466.12     25.01 o 
  -9   9   4      407.33      399.27     18.42 o 
  -8   9   4       96.02      117.78      7.96 o 
  -6   9   4       46.80       49.57      2.84 o 
  -5   9   4     1490.00     1480.56     36.95 o 
  -4   9   4      304.48      285.02      8.19 o 
  -3   9   4      510.40      481.58     12.51 o 
  -2   9   4      792.40      784.30     16.03 o 
  -1   9   4     1040.47     1031.58     17.63 o 
   0   9   4      105.13      113.53      2.79 o 
   1   9   4      202.04      192.63      5.46 o 
   2   9   4       13.50       17.14      1.25 o 
   3   9   4      217.58      212.09      5.46 o 
   4   9   4     1946.89     1945.74     31.26 o 
   5   9   4     1597.86     1623.35     38.43 o 
   6   9   4      183.08      185.31      6.59 o 
   7   9   4      172.80      157.46      6.25 o 
   8   9   4       14.15       17.39      2.61 o 
   9   9   4      166.42      184.52      7.50 o 
  10   9   4        2.04        0.45      3.30 o 
  11   9   4      408.16      447.13     16.26 o 
 -10  10   4       64.56       44.11      5.46 o 
  -9  10   4      367.57      360.50     19.33 o 
  -8  10   4      245.96      229.65     11.03 o 
  -7  10   4       23.19       16.03      4.43 o 
  -6  10   4      159.63      159.39      5.68 o 
  -5  10   4      444.40      399.61     11.71 o 
  -4  10   4        1.06       -0.23      1.82 o 
  -3  10   4        6.35        7.62      1.71 o 
  -2  10   4       92.65      111.98      4.43 o 
  -1  10   4       82.86       84.06      6.20 o 
   0  10   4        1.54        1.68      1.58 o 
   1  10   4      214.16      211.38      9.21 o 
   2  10   4     2074.35     2056.95     60.20 o 
   3  10   4     3268.85     3255.21     51.96 o 
   4  10   4      526.23      520.41      9.40 o 
   5  10   4      311.68      302.41      9.10 o 
   6  10   4      578.87      627.78     17.28 o 
   7  10   4       88.41       93.57      4.77 o 
   8  10   4       77.37       62.87      4.09 o 
   9  10   4      186.99      175.31      7.96 o 
  10  10   4      908.04      928.94     31.38 o 
  11  10   4      402.49      383.47     22.40 o 
  -9  11   4        7.35        1.71      4.09 o 
  -7  11   4       17.24       22.74      4.55 o 
  -6  11   4      271.79      282.51     13.76 o 
  -5  11   4        6.81       18.08      4.32 o 
  -4  11   4      137.46       99.36      6.93 o 
  -3  11   4      106.61      107.09      6.03 o 
  -2  11   4       16.96       14.55      2.27 o 
  -1  11   4       99.77       96.29      3.87 o 
   0  11   4       82.86       67.94      5.57 o 
   1  11   4        4.11        8.78      4.43 o 
   2  11   4       46.37       42.38      3.30 o 
   3  11   4      238.67      236.12      7.84 o 
   4  11   4      255.71      240.80      6.27 o 
   5  11   4       51.89       52.75      4.43 o 
   6  11   4      252.19      238.29      8.75 o 
   7  11   4       39.21       35.02      3.75 o 
   8  11   4       96.39       96.86      5.46 o 
   9  11   4      215.98      215.89      9.10 o 
  10  11   4      172.55      145.07     10.46 o 
  -8  12   4        9.77       14.21      3.64 o 
  -7  12   4        0.57       12.73      3.30 o 
  -6  12   4       95.62      121.53      8.19 o 
  -5  12   4       15.29        6.82      2.73 o 
  -4  12   4      111.85       94.93      6.71 o 
  -3  12   4       81.67      108.91      4.55 o 
  -2  12   4       39.10       43.54      2.84 o 
  -1  12   4        1.18        0.57      1.71 o 
   0  12   4       28.62       32.86      2.50 o 
   1  12   4       30.50       35.15      1.93 o 
   2  12   4        1.31        2.39      1.48 o 
   3  12   4      480.74      453.61     19.21 o 
   4  12   4      224.42      241.13     12.28 o 
   5  12   4      307.88      312.30     10.23 o 
   6  12   4       13.68       10.35      2.96 o 
   7  12   4       18.73       24.78      3.30 o 
   8  12   4      261.24      244.09     11.03 o 
   9  12   4        7.21       -3.75      4.21 o 
  -7  13   4      130.34      106.64      9.10 o 
  -6  13   4        8.24        8.41      3.07 o 
  -5  13   4       13.78       11.26      4.09 o 
  -4  13   4        4.91        2.84      2.27 o 
  -2  13   4      239.04      230.33      7.39 o 
  -1  13   4      758.29      778.88     20.80 o 
   0  13   4      112.09      111.87      4.66 o 
   1  13   4      304.95      299.45      9.10 o 
   3  13   4       71.82       74.01      6.48 o 
   4  13   4       22.41       12.39      3.52 o 
   5  13   4        0.27       18.19      4.32 o 
   6  13   4      260.68      258.19     15.58 o 
   7  13   4       11.80        3.41      2.96 o 
  -5  14   4      436.13      418.37     23.31 o 
  -4  14   4      581.07      668.26     34.11 o 
  -3  14   4       75.34      111.87      7.73 o 
  -2  14   4       25.33       32.86      4.21 o 
  -1  14   4      482.63      468.28     25.01 o 
   0  14   4      216.25      209.87     11.94 o 
   1  14   4      425.87      392.56     19.44 o 
   3  14   4      321.77      331.51     17.96 o 
   4  14   4      149.20      158.37     10.80 o 
   5  14   4        2.64        3.07      4.21 o 
   6  14   4      227.93      215.89     13.07 o 
   1  15   4        0.05        0.68      3.64 o 
   2  15   4        6.73       24.56      4.66 o 
  -2 -14   5        0.16       -2.50      3.64 o 
  -1 -14   5       28.69       48.32      5.68 o 
   0 -14   5      177.32      219.42     13.53 o 
   1 -14   5       59.20       48.54      6.14 o 
   2 -14   5       26.47       20.80      5.23 o 
   3 -14   5      420.36      469.53     23.99 o 
  -5 -13   5       13.87       20.92      4.21 o 
  -4 -13   5       52.30       42.18      5.34 o 
  -3 -13   5        2.17       -2.73      2.73 o 
  -2 -13   5      771.95      781.72     38.99 o 
  -1 -13   5      367.87      367.33     19.67 o 
   0 -13   5      315.58      319.80     17.62 o 
   1 -13   5       78.72       57.07      6.37 o 
   2 -13   5       59.91       53.09      6.03 o 
   3 -13   5        1.01        0.91      2.50 o 
   4 -13   5      395.94      397.79     20.12 o 
   5 -13   5      617.67      611.98     31.83 o 
   6 -13   5      178.47      195.20     12.73 o 
  -7 -12   5      319.57      374.49     20.12 o 
  -6 -12   5      430.31      444.41     23.87 o 
  -5 -12   5       25.17       28.42      4.43 o 
  -4 -12   5       26.45       24.10      3.64 o 
  -3 -12   5       72.61       65.83      5.12 o 
  -1 -12   5       96.27       90.95      6.82 o 
   0 -12   5        2.58       15.01      3.41 o 
   1 -12   5      174.55      246.48     11.26 o 
   2 -12   5     1059.17     1078.33     41.61 o 
   3 -12   5      380.67      396.32     16.83 o 
   4 -12   5       81.03       69.58      6.48 o 
   5 -12   5       82.51       82.31      6.37 o 
   6 -12   5      478.09      505.34     26.15 o 
   7 -12   5      132.85      138.47     10.35 o 
  -8 -11   5        5.93       -1.14      3.18 o 
  -7 -11   5       22.13       18.42      4.32 o 
  -6 -11   5      111.72      123.01      8.30 o 
  -5 -11   5      660.87      696.91     26.03 o 
  -4 -11   5      666.83      694.29     25.92 o 
  -3 -11   5       42.47       69.46      5.80 o 
  -2 -11   5        0.84        1.71      3.64 o 
  -1 -11   5      472.45      426.22     17.05 o 
   0 -11   5       45.73       42.63      4.89 o 
   1 -11   5        3.37        5.80      4.21 o 
   2 -11   5       71.67       73.67      6.48 o 
   3 -11   5      524.19      603.34     22.85 o 
   4 -11   5      469.96      450.55     18.42 o 
   5 -11   5      424.44      447.70     17.96 o 
   6 -11   5      362.80      301.16     15.80 o 
   7 -11   5      240.93      197.59     12.85 o 
   8 -11   5       14.61       13.42      4.21 o 
   9 -11   5        1.19       -4.32      4.66 o 
  -9 -10   5      108.76      136.08      8.87 o 
  -8 -10   5       29.50       31.83      4.66 o 
  -7 -10   5      709.70      788.88     28.76 o 
  -6 -10   5      145.64      111.30      6.25 o 
  -5 -10   5        2.76       10.57      3.87 o 
  -4 -10   5       86.38       81.51      5.34 o 
  -3 -10   5      670.56      665.64     23.76 o 
  -2 -10   5       19.37       12.39      4.32 o 
  -1 -10   5      344.71      315.94     12.96 o 
   0 -10   5        4.68        0.45      3.87 o 
   1 -10   5       35.85       51.39      5.68 o 
   2 -10   5     1102.25     1140.18     39.45 o 
   3 -10   5       21.87       24.90      4.55 o 
   4 -10   5      198.89      202.59     10.00 o 
   5 -10   5       13.04       12.05      3.30 o 
   6 -10   5      150.82      145.18      8.30 o 
   7 -10   5      326.62      308.78     13.64 o 
   8 -10   5      200.96      208.05     12.28 o 
   9 -10   5        0.02        0.91      3.07 o 
  10 -10   5       29.16       28.54      4.43 o 
 -10  -9   5      329.36      385.40     20.46 o 
  -9  -9   5      213.33      207.59     12.39 o 
  -8  -9   5       69.91       68.67      5.91 o 
  -7  -9   5      690.23      635.06     24.56 o 
  -6  -9   5        6.15        1.93      3.64 o 
  -5  -9   5        5.79       13.94      7.79 o 
  -4  -9   5       17.43       16.50      1.42 o 
  -3  -9   5       81.66       84.74      9.95 o 
  -2  -9   5      415.07      425.99     15.46 o 
  -1  -9   5     1181.17     1140.18     37.74 o 
   0  -9   5     1536.64     1510.57     49.23 o 
   1  -9   5      154.91      163.82      8.19 o 
   2  -9   5      156.62      146.20      8.41 o 
   3  -9   5       76.86       67.42      5.12 o 
   4  -9   5       31.92       31.95      5.00 o 
   5  -9   5        8.58        0.23      4.43 o 
   6  -9   5      487.98      475.67     18.30 o 
   7  -9   5        2.33        5.12      4.32 o 
   8  -9   5       24.93       29.56      5.12 o 
   9  -9   5      696.39      723.74     35.81 o 
  10  -9   5        1.68       -2.16      4.32 o 
  11  -9   5      285.24      322.31     18.42 o 
 -11  -8   5        5.74        5.68      3.75 o 
 -10  -8   5        4.50        7.28      4.09 o 
  -9  -8   5       25.68       16.03      4.55 o 
  -8  -8   5      198.57      230.22     10.80 o 
  -7  -8   5      238.26      261.82     12.28 o 
  -6  -8   5      511.95      506.02     20.01 o 
  -5  -8   5      894.58      841.59     22.23 o 
  -4  -8   5      209.37      171.22     11.03 o 
  -3  -8   5      520.87      548.37     13.34 o 
  -2  -8   5      362.45      359.94     13.76 o 
  -1  -8   5       46.20       44.45      5.00 o 
   0  -8   5     1369.93     1403.70     45.48 o 
   1  -8   5     1351.43     1338.22     43.54 o 
   2  -8   5      212.65      222.26      9.78 o 
   3  -8   5       45.43       49.00      4.55 o 
   4  -8   5       84.31       86.86      4.89 o 
   5  -8   5       53.90       51.73      2.27 o 
   6  -8   5       27.31       33.20      3.87 o 
   7  -8   5       71.27       79.24      6.03 o 
   8  -8   5      142.03      134.38      8.30 o 
   9  -8   5       15.80       44.11      5.68 o 
  10  -8   5       29.36       31.49      5.46 o 
  11  -8   5        1.28       10.23      3.64 o 
 -11  -7   5       37.64       32.86      4.43 o 
 -10  -7   5       67.15       48.89      5.57 o 
  -9  -7   5      381.74      412.23     17.62 o 
  -8  -7   5        7.75        3.18      3.18 o 
  -7  -7   5        2.24        4.66      2.84 o 
  -6  -7   5     1216.37     1244.09     31.61 o 
  -5  -7   5        0.34       -0.05      1.14 o 
  -4  -7   5      754.72      714.07     14.78 o 
  -3  -7   5      886.17      790.02     16.26 o 
  -2  -7   5     1400.51     1318.10     31.72 o 
  -1  -7   5        5.64        7.73      3.64 o 
   0  -7   5       42.15       49.91      4.77 o 
   1  -7   5        4.70       12.28      3.64 o 
   2  -7   5      183.00      179.63      8.41 o 
   3  -7   5      765.76      708.96     24.56 o 
   4  -7   5     2042.30     1924.74     42.86 o 
   5  -7   5      816.43      754.66     18.08 o 
   6  -7   5        7.12        9.10      1.59 o 
   7  -7   5        6.48        6.00      5.97 o 
   8  -7   5      416.95      406.02     12.85 o 
   9  -7   5      723.51      754.89     28.65 o 
  10  -7   5       37.62       38.88      5.00 o 
  11  -7   5      258.49      274.22     14.78 o 
  12  -7   5      724.08      802.52     38.54 o 
 -11  -6   5       18.97       25.69      4.32 o 
 -10  -6   5      104.07       94.02      6.71 o 
  -9  -6   5       23.34       23.65      4.21 o 
  -8  -6   5       33.24       31.61      3.52 o 
  -7  -6   5      213.95      203.16      6.71 o 
  -6  -6   5     1111.98     1121.19     27.74 o 
  -5  -6   5       31.03       32.92      1.88 o 
  -4  -6   5     1022.12     1038.82     17.65 o 
  -3  -6   5      223.95      224.64      7.67 o 
  -2  -6   5     1836.96     1722.12     32.77 o 
  -1  -6   5      794.50      744.18     14.61 o 
   0  -6   5       30.08       30.93      2.12 o 
   1  -6   5      804.12      826.84     20.44 o 
   2  -6   5        2.17        3.69      8.87 o 
   3  -6   5      801.35      786.83     27.51 o 
   4  -6   5      318.76      306.84      7.84 o 
   5  -6   5     2755.34     2717.82     61.39 o 
   6  -6   5     1898.44     1902.11     43.77 o 
   7  -6   5      303.26      274.16     10.86 o 
   8  -6   5       10.41       12.36      1.50 o 
   9  -6   5       33.26       35.05      2.56 o 
  10  -6   5     1244.09     1228.62     45.02 o 
  11  -6   5        5.42        4.32      3.98 o 
  12  -6   5      180.98      197.36     12.16 o 
 -12  -5   5       84.50       62.53      5.57 o 
 -11  -5   5      183.63      210.44     11.94 o 
 -10  -5   5      166.69      188.04      9.32 o 
  -9  -5   5      195.63      197.13     10.23 o 
  -8  -5   5       27.33       28.88      3.87 o 
  -7  -5   5       66.79       51.27      2.96 o 
  -6  -5   5       15.60        6.48      1.93 o 
  -5  -5   5      822.78      831.63     16.71 o 
  -4  -5   5      208.25      214.58      4.66 o 
  -3  -5   5      531.14      495.10      9.72 o 
  -2  -5   5       33.64       34.88      1.72 o 
  -1  -5   5        8.73        8.82      1.29 o 
   0  -5   5      496.01      489.43      8.24 o 
   1  -5   5       19.00       25.06      3.01 o 
   2  -5   5      422.99      384.13     12.68 o 
   3  -5   5        3.61        7.57      0.95 o 
   4  -5   5      569.96      554.32     11.31 o 
   5  -5   5      295.34      295.02      7.73 o 
   6  -5   5     1266.20     1272.51     29.90 o 
   7  -5   5      522.41      532.59     13.45 o 
   8  -5   5       17.33       14.39      2.50 o 
   9  -5   5      484.97      467.80     25.81 o 
  10  -5   5       21.42       30.13      3.75 o 
  11  -5   5      267.67      231.24     12.16 o 
  12  -5   5      164.95      135.63      9.44 o 
  13  -5   5        3.00       10.00      4.32 o 
 -13  -4   5       26.53       21.83      4.32 o 
 -12  -4   5       24.68       30.24      5.23 o 
 -11  -4   5       52.65       44.11      4.66 o 
 -10  -4   5       11.76        7.28      3.87 o 
  -9  -4   5      182.58      157.80      8.53 o 
  -8  -4   5        6.53        6.82      3.52 o 
  -7  -4   5      451.65      402.80     14.89 o 
  -6  -4   5      847.31      828.78     16.83 o 
  -5  -4   5      501.10      483.63      8.98 o 
  -4  -4   5        5.36        1.48      1.48 o 
  -3  -4   5       51.35       43.22      1.99 o 
  -2  -4   5      545.36      597.66     11.90 o 
  -1  -4   5      286.87      282.75     12.56 o 
   0  -4   5     1104.79     1056.31     17.04 o 
   1  -4   5     2935.53     2794.82     50.77 o 
   2  -4   5        0.16        3.64      2.39 o 
   3  -4   5        1.49        2.06      1.01 o 
   4  -4   5      133.29      150.29      4.04 o 
   5  -4   5      707.44      621.15     12.49 o 
   6  -4   5      482.47      477.60      9.86 o 
   7  -4   5       11.58        9.11      1.71 o 
   8  -4   5     1907.55     1842.26     43.24 o 
   9  -4   5      337.33      347.15      9.62 o 
  10  -4   5      479.86      480.16     13.46 o 
  11  -4   5        7.16        3.41      3.75 o 
  12  -4   5       42.04       27.06      3.98 o 
  13  -4   5      189.24      201.45     12.96 o 
 -13  -3   5      329.13      319.58     19.10 o 
 -12  -3   5      534.49      571.96     27.40 o 
 -11  -3   5      335.47      312.76      9.89 o 
 -10  -3   5       48.18       51.05      2.84 o 
  -9  -3   5      130.50      119.94      4.43 o 
  -8  -3   5     1489.10     1546.61     35.58 o 
  -7  -3   5      560.59      591.97     21.03 o 
  -6  -3   5      983.47      917.35     21.71 o 
  -5  -3   5     6179.67     6113.79    110.05 o 
  -4  -3   5     3100.14     3279.21     60.03 o 
  -3  -3   5       27.89       32.05      2.33 o 
  -2  -3   5       39.99       48.17      2.48 o 
  -1  -3   5      757.42      689.62     16.64 o 
   0  -3   5     3428.86     3351.95     74.52 o 
   1  -3   5      510.77      512.16     10.11 o 
   2  -3   5      471.31      496.88     25.75 o 
   3  -3   5       59.81       77.84      2.50 o 
   4  -3   5       50.84       41.01      3.47 o 
   5  -3   5      377.14      405.56      8.22 o 
   6  -3   5     1322.84     1236.11     31.66 o 
   7  -3   5     1200.16     1243.72     24.19 o 
   8  -3   5      548.64      553.85     14.39 o 
   9  -3   5      498.73      493.75     13.40 o 
  10  -3   5        0.30        0.45      5.34 o 
  11  -3   5      119.14       84.13      6.25 o 
  12  -3   5      309.43      333.22     13.87 o 
  13  -3   5        0.08        1.71      3.52 o 
 -13  -2   5       20.67       30.81      4.77 o 
 -12  -2   5      135.44      132.90      6.03 o 
 -11  -2   5      222.67      228.06      7.28 o 
  -9  -2   5      278.58      277.85      8.07 o 
  -8  -2   5      931.22      931.22     22.17 o 
  -7  -2   5       28.67       33.54      1.93 o 
  -6  -2   5      310.65      316.17      6.82 o 
  -5  -2   5      234.18      248.64      5.46 o 
  -4  -2   5      172.27      187.13      4.43 o 
  -3  -2   5     2100.98     2206.45     49.57 o 
  -2  -2   5     1029.63      978.48     24.50 o 
  -1  -2   5      928.83      828.24     19.41 o 
   0  -2   5      287.92      224.67      8.24 o 
   1  -2   5        1.49       11.31      2.61 o 
   2  -2   5       76.66       82.29      5.63 o 
   3  -2   5     2789.60     3219.15     50.08 o 
   4  -2   5     1358.12     1463.49     23.24 o 
   5  -2   5       16.32        8.18      2.96 o 
   6  -2   5       43.94       35.14      6.93 o 
   7  -2   5     1061.03     1063.49     25.43 o 
   8  -2   5       47.67       38.53      3.64 o 
   9  -2   5      813.56      795.19     32.86 o 
  10  -2   5        5.69        0.45      2.96 o 
  11  -2   5      462.88      498.18     19.55 o 
  12  -2   5       34.58       30.13      3.98 o 
  13  -2   5      568.96      560.25     30.70 o 
  14  -2   5      104.38       93.34      7.28 o 
 -13  -1   5       44.85       54.34      5.80 o 
 -12  -1   5      172.55      151.32      6.59 o 
 -11  -1   5      271.39      261.60      8.87 o 
 -10  -1   5      243.91      271.26     11.82 o 
  -9  -1   5       94.09      103.62      7.50 o 
  -8  -1   5      582.30      593.91     14.67 o 
  -7  -1   5      187.88      169.05      7.96 o 
  -6  -1   5      122.93      143.82      5.00 o 
  -5  -1   5     2111.15     2142.90     39.34 o 
  -4  -1   5      107.15      116.42      2.39 o 
  -3  -1   5     2150.05     2130.28     47.86 o 
  -2  -1   5      161.61      197.99      5.63 o 
  -1  -1   5     2430.55     2506.17     45.55 o 
   0  -1   5     2414.54     2361.42     43.09 o 
   1  -1   5     1016.97      960.21     20.75 o 
   2  -1   5       60.24       69.03      5.46 o 
   3  -1   5       34.24       43.92      1.58 o 
   4  -1   5     1026.07     1218.40     19.97 o 
   5  -1   5     1322.15     1415.46     33.82 o 
   6  -1   5        0.22       -0.53      1.59 o 
   7  -1   5      754.56      743.61     14.44 o 
   8  -1   5      533.02      516.87     13.81 o 
   9  -1   5      336.92      300.44      7.25 o 
  10  -1   5       85.37       59.12      4.66 o 
  11  -1   5      108.29      123.01      7.28 o 
  12  -1   5      194.19      226.13     10.57 o 
  13  -1   5       71.39       61.16      5.57 o 
  14  -1   5        0.10        3.94      7.45 o 
 -13   0   5       41.61       46.22      3.11 o 
 -12   0   5       11.62       14.13      5.74 o 
 -11   0   5     1748.81     1807.52     62.30 o 
 -10   0   5      406.92      441.68     17.17 o 
  -9   0   5      119.42      117.10      7.28 o 
  -8   0   5      629.17      630.63     22.40 o 
  -7   0   5       71.92       70.49      5.23 o 
  -6   0   5      125.21      150.17      6.54 o 
  -5   0   5      194.71      212.42      4.91 o 
  -4   0   5     5040.24     5211.11    114.14 o 
  -2   0   5      150.88      166.21      3.64 o 
  -1   0   5      207.71      219.22      4.85 o 
   0   0   5      180.15      192.03      4.33 o 
   1   0   5       24.20       34.23      5.57 o 
   2   0   5      809.45      913.25     14.90 o 
   3   0   5        7.94       13.36      5.00 o 
   4   0   5        1.58        4.95      1.20 o 
   5   0   5       13.19       13.36      1.20 o 
   6   0   5       88.82       78.51     10.46 o 
   7   0   5       12.85       17.20      1.23 o 
   8   0   5      704.97      687.65     36.78 o 
   9   0   5        0.05        4.60      1.71 o 
  10   0   5        5.48        4.76      1.64 o 
  11   0   5      809.51      904.05     32.06 o 
  12   0   5      321.87      349.94     40.07 o 
  13   0   5        1.80       -0.95      2.96 o 
  14   0   5       76.54       82.82      5.74 o 
 -13   1   5      184.67      191.68     11.94 o 
 -12   1   5      165.63      169.17     11.03 o 
 -11   1   5       28.60       21.03      4.77 o 
 -10   1   5     1714.30     1817.98     60.37 o 
  -9   1   5       43.72       43.09      4.55 o 
  -8   1   5      604.99      545.59     20.12 o 
  -7   1   5      185.97      159.62      7.73 o 
  -6   1   5       91.76       79.17     12.34 o 
  -5   1   5      610.03      552.14     14.00 o 
  -4   1   5      591.27      707.53     16.64 o 
  -3   1   5     2473.58     2630.82     58.36 o 
  -2   1   5       27.83       32.40      2.39 o 
  -1   1   5     6512.92     6586.62    118.12 o 
   0   1   5     9263.93     9033.30    160.75 o 
   1   1   5     4036.01     4070.88     60.37 o 
   2   1   5      206.98      207.27      3.87 o 
   3   1   5       21.41       51.91      2.05 o 
   4   1   5     1867.04     1952.06     27.82 o 
   5   1   5     1980.53     2116.52     30.44 o 
   6   1   5       54.86       49.54      1.47 o 
   7   1   5      656.49      629.60      9.67 o 
   8   1   5     1284.42     1265.47     21.12 o 
   9   1   5      222.57      221.62      6.08 o 
  10   1   5       26.11       30.21      2.50 o 
  11   1   5      157.57      160.53      8.87 o 
  12   1   5      336.91      327.65     16.26 o 
  13   1   5      338.42      369.75     16.54 o 
  14   1   5       14.28       19.18      9.27 o 
 -13   2   5      356.06      360.96     20.12 o 
 -12   2   5      187.42      211.00     12.62 o 
 -11   2   5       39.35       40.47      4.43 o 
 -10   2   5        8.47       13.98      3.41 o 
  -9   2   5      371.11      330.15     13.53 o 
  -8   2   5      684.50      717.48     25.47 o 
  -7   2   5      892.77      886.20     29.90 o 
  -6   2   5     2437.73     2418.60     77.54 o 
  -5   2   5      130.50      127.55      5.00 o 
  -4   2   5     1325.00     1331.08     30.90 o 
  -3   2   5      873.59      829.67     20.18 o 
  -2   2   5       14.65       28.37      5.68 o 
  -1   2   5     2884.09     2980.57     54.34 o 
   0   2   5     3679.80     3755.11     68.33 o 
   1   2   5     1588.80     1617.62     23.16 o 
   2   2   5      147.84      146.75      2.59 o 
   3   2   5     1740.99     2058.97     29.15 o 
   4   2   5       30.34       36.60      1.16 o 
   5   2   5      600.17      632.20      9.45 o 
   6   2   5      223.53      240.61      6.76 o 
   7   2   5       44.55       46.60      1.76 o 
   8   2   5     1405.02     1449.85     23.87 o 
   9   2   5       17.26       15.69      6.14 o 
  10   2   5     1651.47     1670.04     32.91 o 
  11   2   5       49.28       42.61      6.76 o 
  12   2   5      138.83      140.56     11.54 o 
  13   2   5       35.03       19.10      2.96 o 
  14   2   5      125.64      140.29     10.46 o 
 -13   3   5       16.18       17.28      4.21 o 
 -12   3   5      689.42      701.23     32.97 o 
 -11   3   5       17.07       13.64      3.41 o 
 -10   3   5      803.34      879.60     32.29 o 
  -9   3   5        1.07       -0.91      3.87 o 
  -8   3   5       66.81       57.30      5.23 o 
  -7   3   5      641.58      640.63     22.74 o 
  -6   3   5      458.12      427.81     15.01 o 
  -5   3   5       72.78       89.60      3.45 o 
  -4   3   5       97.60       97.03      3.65 o 
  -3   3   5     2075.40     2298.19     52.13 o 
  -2   3   5      639.05      725.10     13.69 o 
  -1   3   5       21.87       38.47      1.76 o 
   0   3   5      233.71      222.61     17.22 o 
   1   3   5      232.46      225.66     22.96 o 
   2   3   5      165.18      206.11      4.95 o 
   3   3   5        1.46        1.72      0.55 o 
   4   3   5     3372.00     3590.49     50.05 o 
   5   3   5      880.13      787.43     11.66 o 
   6   3   5       12.10       13.01      2.50 o 
   7   3   5     1819.88     1836.11     29.42 o 
   8   3   5     3206.88     3215.33     51.03 o 
   9   3   5      599.77      598.25     10.65 o 
  10   3   5      161.33      165.45      7.79 o 
  11   3   5        0.85        6.21      5.51 o 
  12   3   5      530.83      558.40     16.20 o 
  13   3   5      188.17      214.07     13.87 o 
  14   3   5       20.55       15.23      4.89 o 
 -13   4   5       57.83       82.20      7.50 o 
 -12   4   5      223.49      239.77     14.21 o 
 -11   4   5        5.73        4.55      3.18 o 
 -10   4   5       70.63       55.59      5.80 o 
  -9   4   5       75.60       71.17      5.68 o 
  -8   4   5      609.03      633.58     23.08 o 
  -7   4   5        0.38       -2.73      2.73 o 
  -6   4   5      962.25      990.56     33.31 o 
  -5   4   5       27.92       19.50      3.87 o 
  -4   4   5        4.62        6.10      2.84 o 
  -3   4   5     1667.73     1762.30     40.15 o 
  -2   4   5      359.84      371.83      7.77 o 
  -1   4   5      884.48      863.24     16.32 o 
   0   4   5      395.88      375.63     15.63 o 
   1   4   5     1863.31     1868.47     26.61 o 
   2   4   5     1206.80     1180.22     18.86 o 
   3   4   5      426.14      488.01     10.80 o 
   4   4   5       65.13       71.64      5.06 o 
   5   4   5        5.60        4.37      3.30 o 
   6   4   5     2544.90     2520.11     47.19 o 
   7   4   5     1902.35     1860.69     41.33 o 
   8   4   5      129.06      115.85      9.04 o 
   9   4   5     1848.99     1852.31     30.14 o 
  10   4   5        3.61        2.81      1.40 o 
  11   4   5      248.06      243.55      9.38 o 
  12   4   5       29.46       35.70      5.80 o 
  13   4   5       48.80       27.12      2.98 o 
 -12   5   5       21.78       18.64      4.77 o 
 -11   5   5      255.37      259.66     12.73 o 
 -10   5   5      307.93      287.74     12.96 o 
  -9   5   5      895.17      836.52     31.38 o 
  -8   5   5       33.01       33.31      1.36 o 
  -7   5   5        0.36       -0.80      0.80 o 
  -6   5   5      420.45      379.38      9.44 o 
  -5   5   5      413.57      394.16      9.66 o 
  -4   5   5        5.52        5.02      0.92 o 
  -3   5   5      352.52      334.21      8.80 o 
  -2   5   5     1161.70     1203.08     28.05 o 
  -1   5   5      731.43      703.84     13.51 o 
   0   5   5        6.18        4.75      4.77 o 
   1   5   5      183.05      195.04      3.30 o 
   2   5   5        9.24        4.85      4.04 o 
   3   5   5       33.71       33.95      5.40 o 
   4   5   5      134.41      138.78      3.22 o 
   5   5   5       22.86       21.86      5.74 o 
   6   5   5       29.95       32.54      7.16 o 
   7   5   5      121.56      121.23      4.58 o 
   8   5   5      550.18      499.19     14.27 o 
   9   5   5        1.85        1.49      3.07 o 
  10   5   5      506.80      522.54     11.71 o 
  11   5   5        4.83        4.55      4.21 o 
  12   5   5       44.90       45.52      4.18 o 
  13   5   5      277.64      299.66     12.69 o 
 -12   6   5        8.44       10.00      3.64 o 
 -11   6   5       69.12       68.55      7.05 o 
 -10   6   5      172.05      151.09      9.21 o 
  -9   6   5      563.11      542.63     21.83 o 
  -8   6   5      307.22      299.11      8.19 o 
  -7   6   5       58.54       59.69      2.39 o 
  -6   6   5     1563.53     1621.87     36.72 o 
  -5   6   5     2813.21     2813.66     62.30 o 
  -4   6   5      235.22      235.57      7.33 o 
  -3   6   5     3504.56     3520.43     64.53 o 
  -2   6   5     1453.41     1498.66     34.56 o 
  -1   6   5       58.87       72.99      2.84 o 
   0   6   5       31.73       26.25      1.24 o 
   1   6   5     1056.65     1010.82     15.22 o 
   2   6   5     1730.62     1752.06     24.97 o 
   3   6   5      227.11      224.10      9.49 o 
   4   6   5      386.43      357.24      9.10 o 
   5   6   5       21.85       22.74      2.05 o 
   6   6   5      818.38      880.29     21.60 o 
   7   6   5      445.19      429.43     13.64 o 
   8   6   5     1330.44     1303.82     26.04 o 
   9   6   5      956.51     1019.32     20.94 o 
  10   6   5      369.04      342.20      8.64 o 
  11   6   5      147.57      128.17      4.64 o 
  12   6   5       13.82       13.26      7.11 o 
  13   6   5        0.86        2.07      9.66 o 
 -12   7   5      186.63      183.15     12.39 o 
 -10   7   5      259.26      251.25     13.19 o 
  -9   7   5      484.51      483.06     19.78 o 
  -8   7   5       32.49       29.67      1.93 o 
  -7   7   5      270.55      255.68      7.50 o 
  -6   7   5     2352.12     2277.51     53.21 o 
  -5   7   5      162.72      154.39      4.66 o 
  -4   7   5      987.48      989.43     23.08 o 
  -3   7   5      950.73      933.43     19.55 o 
  -2   7   5        9.38       10.37      1.34 o 
  -1   7   5      558.52      577.91     11.41 o 
   0   7   5       33.31       44.34      2.16 o 
   1   7   5       63.04       69.08      4.38 o 
   2   7   5     1453.88     1384.81     28.88 o 
   3   7   5     2097.03     2126.70     38.76 o 
   4   7   5       77.92       70.69     11.94 o 
   5   7   5      272.34      273.19      8.07 o 
   6   7   5      235.35      235.33      7.84 o 
   7   7   5      251.75      262.05      8.19 o 
   8   7   5      430.21      381.54     11.14 o 
   9   7   5      209.35      184.40      6.93 o 
  10   7   5        7.63       14.13      4.38 o 
  11   7   5      153.97      164.26     15.58 o 
  12   7   5       10.15        6.80      7.28 o 
 -11   8   5       36.13       59.35      6.37 o 
 -10   8   5       88.39       80.72      6.25 o 
  -9   8   5        0.00       -2.50      2.96 o 
  -8   8   5        9.19       12.39      4.32 o 
  -7   8   5        9.07       11.71      1.71 o 
  -6   8   5      531.35      524.90     13.87 o 
  -4   8   5      533.03      503.86     12.51 o 
  -3   8   5      151.92      160.19     10.40 o 
  -2   8   5      659.30      649.03     13.47 o 
  -1   8   5      281.17      273.05      8.41 o 
   0   8   5      264.04      271.20     10.00 o 
   1   8   5      587.79      608.98     10.65 o 
   2   8   5      436.70      427.04      7.52 o 
   3   8   5      440.22      396.12     12.45 o 
   4   8   5      303.71      262.13      7.67 o 
   5   8   5      241.45      229.31      7.28 o 
   6   8   5      340.91      359.03     10.57 o 
   7   8   5      773.86      830.38     21.37 o 
   8   8   5      161.15      169.05      6.59 o 
   9   8   5      154.98      172.58      7.16 o 
  10   8   5      327.97      313.32     10.69 o 
  11   8   5        0.50       10.46      3.64 o 
 -10   9   5       56.33       74.24      6.93 o 
  -9   9   5      229.92      204.07     12.62 o 
  -8   9   5      203.13      165.42      9.55 o 
  -7   9   5      126.63      147.34      8.07 o 
  -6   9   5      328.39      305.59      8.98 o 
  -5   9   5      483.08      454.30     13.30 o 
  -4   9   5       46.25       33.65      2.27 o 
  -3   9   5       69.83       74.92      3.52 o 
  -2   9   5      882.64      897.19     32.46 o 
  -1   9   5        6.95        5.10      1.82 o 
   0   9   5       46.81       48.32      6.14 o 
   1   9   5     1913.41     1901.97     48.89 o 
   2   9   5       68.94       74.00      4.43 o 
   3   9   5      171.58      154.62      3.58 o 
   4   9   5       12.37       15.01      4.55 o 
   5   9   5       48.97       49.68      3.30 o 
   6   9   5       14.73       18.08      3.07 o 
   7   9   5      168.45      154.27      6.14 o 
   8   9   5      396.71      387.90     11.82 o 
   9   9   5       60.67       56.28      4.09 o 
  10   9   5        0.35       -1.02      2.16 o 
  11   9   5       10.35        1.25      2.96 o 
 -10  10   5       93.10      100.84      8.53 o 
  -9  10   5       51.26       32.51      4.89 o 
  -8  10   5      686.25      703.16     34.45 o 
  -7  10   5     1418.79     1452.82     50.59 o 
  -6  10   5      156.55      145.07      5.80 o 
  -5  10   5      109.71      124.60      5.00 o 
  -4  10   5       84.78       74.92      3.52 o 
  -3  10   5       45.65       38.09      2.73 o 
  -2  10   5      105.11      100.05      4.09 o 
  -1  10   5       72.61       61.67      2.25 o 
   0  10   5      279.56      271.75      6.35 o 
   1  10   5      275.91      275.01      6.57 o 
   2  10   5       58.16       55.02      3.92 o 
   3  10   5      610.71      624.55     11.07 o 
   4  10   5      281.43      258.87      9.83 o 
   5  10   5        9.68       13.76      3.41 o 
   6  10   5       15.34       19.10      3.18 o 
   7  10   5        0.42        3.07      2.84 o 
   8  10   5       54.06       63.21      4.55 o 
   9  10   5       57.72       33.54      3.64 o 
  10  10   5      194.48      170.08      8.07 o 
  -9  11   5      115.64      104.59      8.07 o 
  -8  11   5        1.37        2.61      4.21 o 
  -7  11   5      530.56      524.78     26.83 o 
  -6  11   5      260.73      284.11     13.64 o 
  -5  11   5      676.66      730.33     26.38 o 
  -4  11   5      936.79      986.24     36.95 o 
  -3  11   5      693.03      756.14     28.31 o 
  -2  11   5        7.39        3.75      2.16 o 
   0  11   5        4.65        4.51      1.28 o 
   1  11   5       43.28       34.08      7.90 o 
   2  11   5      555.67      537.20     11.20 o 
   3  11   5      427.15      423.80     14.67 o 
   4  11   5      466.79      492.84     13.53 o 
   5  11   5       18.85       18.19      2.73 o 
   6  11   5        0.35        5.57      2.84 o 
   7  11   5      369.78      375.51     12.51 o 
   8  11   5      160.62      158.59      7.16 o 
   9  11   5      141.40      133.81      6.82 o 
  10  11   5       84.09       76.28      7.28 o 
  -8  12   5       23.41       14.32      3.30 o 
  -7  12   5      359.06      392.79     21.15 o 
  -6  12   5      387.76      391.31     20.58 o 
  -5  12   5      368.02      381.08     20.24 o 
  -4  12   5      740.94      798.54     30.35 o 
  -3  12   5      789.34      881.08     22.40 o 
  -2  12   5       44.02       50.70      3.30 o 
  -1  12   5       54.87       53.21      3.07 o 
   0  12   5      125.11      131.42      4.89 o 
   1  12   5       45.64       41.61      2.50 o 
   2  12   5      247.01      232.38      9.78 o 
   4  12   5      305.86      302.86     10.35 o 
   5  12   5        5.94        2.27      2.73 o 
   6  12   5     1097.67     1149.50     37.52 o 
   7  12   5      165.78      180.76      8.07 o 
   8  12   5        7.47        2.96      4.55 o 
  -6  13   5        0.32       -3.07      3.41 o 
  -5  13   5      143.60      114.37      8.64 o 
  -4  13   5       42.15       31.15      3.18 o 
  -3  13   5      151.52      138.70      6.03 o 
  -2  13   5        5.16        3.52      2.05 o 
  -1  13   5        2.99        0.00      1.82 o 
   0  13   5      543.19      544.34     14.32 o 
   1  13   5      117.52      105.39      7.05 o 
   2  13   5       76.99       79.81      5.46 o 
   3  13   5       12.24       12.51      4.55 o 
   4  13   5      239.48      286.27     15.69 o 
   5  13   5       20.42       15.69      4.89 o 
   6  13   5      166.11      175.42      7.96 o 
   7  13   5       87.20       95.16      8.07 o 
  -4  14   5       24.31       27.85      4.43 o 
  -3  14   5      233.09      231.24      9.44 o 
  -2  14   5      126.50      120.74      5.68 o 
  -1  14   5      217.22      220.10     12.16 o 
   0  14   5       49.80       64.01      5.23 o 
   1  14   5        9.40        4.32      2.73 o 
   3  14   5        5.34        1.82      3.98 o 
   4  14   5        4.70       -4.21      4.21 o 
   5  14   5      303.99      315.71     18.53 o 
  -4 -13   6        5.29        4.66      3.87 o 
  -3 -13   6        6.47        7.84      3.98 o 
  -2 -13   6       89.92       77.08      6.48 o 
  -1 -13   6      142.73      126.08      8.98 o 
   0 -13   6      490.37      477.15     25.24 o 
   1 -13   6      269.70      295.47     15.80 o 
   2 -13   6        5.19        6.48      4.43 o 
   3 -13   6       18.40       20.58      3.75 o 
   4 -13   6       38.88       12.16      4.89 o 
   5 -13   6       96.41       84.02      8.30 o 
  -6 -12   6       55.81       55.82      5.80 o 
  -5 -12   6      123.08      126.88      8.87 o 
  -4 -12   6       47.10       43.43      5.80 o 
  -3 -12   6      120.06      135.63      9.10 o 
  -2 -12   6       36.77       16.94      4.09 o 
  -1 -12   6      190.37      192.59     10.12 o 
   0 -12   6       62.53       70.71      5.68 o 
   1 -12   6       53.74       60.37      6.14 o 
   2 -12   6      391.29      384.83     20.12 o 
   3 -12   6        1.08        3.30      3.98 o 
   4 -12   6       27.89       30.35      5.91 o 
   5 -12   6       47.99       56.05      6.14 o 
   6 -12   6        6.84        2.61      4.09 o 
   7 -12   6        6.30       -2.84      2.84 o 
  -8 -11   6       15.45        9.66      3.98 o 
  -7 -11   6      124.46      143.93      9.32 o 
  -6 -11   6       17.38       29.22      4.09 o 
  -5 -11   6      445.52      417.46     20.12 o 
  -4 -11   6        0.50        3.18      4.21 o 
  -3 -11   6      290.60      254.55     11.94 o 
  -2 -11   6      305.66      336.40     14.55 o 
  -1 -11   6       77.35       69.92      5.34 o 
   0 -11   6      362.19      316.73     13.87 o 
   1 -11   6        2.13       -4.09      4.09 o 
   2 -11   6      340.31      321.96     14.55 o 
   3 -11   6      132.48      145.75      9.55 o 
   4 -11   6       11.12       28.76      3.64 o 
   5 -11   6      263.49      229.42     11.71 o 
   6 -11   6        2.35        5.80      3.18 o 
   8 -11   6      434.82      469.76     24.10 o 
  -9 -10   6       13.24       12.28      4.09 o 
  -8 -10   6        0.59       12.51      4.09 o 
  -7 -10   6      118.62      105.96      8.53 o 
  -6 -10   6      646.99      672.69     27.06 o 
  -5 -10   6       37.41       41.72      4.89 o 
  -4 -10   6      477.87      520.01     20.46 o 
  -3 -10   6      558.99      530.81     21.15 o 
  -2 -10   6      405.78      400.75     15.92 o 
  -1 -10   6       12.17       36.95      5.12 o 
   0 -10   6      269.75      294.91     12.62 o 
   1 -10   6       76.76       86.06      6.37 o 
   2 -10   6      840.19      819.35     30.24 o 
   3 -10   6      277.59      281.49     12.96 o 
   4 -10   6       71.85       53.55      5.34 o 
   5 -10   6      376.26      428.83     17.05 o 
   6 -10   6       39.36       77.19      6.14 o 
   7 -10   6        6.50       13.30      5.00 o 
   8 -10   6        6.88       -3.98      3.98 o 
   9 -10   6      241.33      262.28     15.69 o 
 -10  -9   6      374.60      379.04     21.83 o 
  -9  -9   6      635.15      604.14     31.61 o 
  -8  -9   6      556.09      547.07     27.17 o 
  -7  -9   6      152.44      177.24     10.46 o 
  -6  -9   6        0.28       -2.16      3.41 o 
  -5  -9   6      651.15      564.92     22.85 o 
  -4  -9   6      322.37      322.30      8.98 o 
  -3  -9   6      317.12      299.98      7.78 o 
  -2  -9   6     1091.08     1162.00     38.43 o 
  -1  -9   6     2794.55     2781.03     89.81 o 
   0  -9   6      227.35      211.91      9.44 o 
   1  -9   6      360.23      341.06     13.98 o 
   2  -9   6      396.49      363.46     15.01 o 
   3  -9   6      501.42      514.66     19.90 o 
   4  -9   6      652.53      634.61     24.44 o 
   5  -9   6        6.74       12.16      3.87 o 
   6  -9   6       17.70       19.55      4.77 o 
   7  -9   6      614.43      581.29     23.31 o 
   8  -9   6      333.00      324.58     15.58 o 
   9  -9   6      350.75      362.89     20.01 o 
  10  -9   6      573.06      583.79     29.22 o 
 -10  -8   6      186.75      173.26     11.26 o 
  -9  -8   6       97.24       79.92      7.05 o 
  -7  -8   6       89.17      107.89      6.71 o 
  -6  -8   6        1.80       -1.82      2.27 o 
  -5  -8   6      143.70      150.18      7.73 o 
  -4  -8   6      337.98      314.02      7.37 o 
  -3  -8   6        2.78        7.05      1.71 o 
  -2  -8   6        0.79        7.39      3.87 o 
  -1  -8   6       82.25      114.60      6.82 o 
   0  -8   6      137.03      100.27      6.14 o 
   1  -8   6      476.06      440.20     16.03 o 
   2  -8   6      810.67      831.74     28.54 o 
   3  -8   6     1434.91     1432.58     47.52 o 
   4  -8   6       68.22       76.28      6.14 o 
   5  -8   6      830.04      790.36     28.31 o 
   6  -8   6      247.13      204.87      9.78 o 
   7  -8   6      539.06      574.46     22.51 o 
   8  -8   6        6.51       -3.98      3.98 o 
   9  -8   6      450.84      421.21     18.64 o 
  10  -8   6      791.58      906.43     41.38 o 
  11  -8   6      363.44      400.41     21.26 o 
 -11  -7   6       54.95       60.60      5.91 o 
 -10  -7   6      513.56      595.72     28.54 o 
  -9  -7   6      266.06      278.99     13.19 o 
  -8  -7   6       65.63       89.81      6.37 o 
  -7  -7   6        1.17        0.91      3.52 o 
  -6  -7   6      784.53      776.15     27.97 o 
  -5  -7   6       48.66       48.65      1.94 o 
  -4  -7   6       14.85        5.85      1.88 o 
  -3  -7   6       46.74       36.27      1.93 o 
  -2  -7   6      556.17      540.13     13.30 o 
  -1  -7   6      561.07      528.08     18.53 o 
   0  -7   6       43.30       42.41      3.64 o 
   1  -7   6      640.99      633.47     22.85 o 
   2  -7   6      136.37      165.30      8.75 o 
   3  -7   6      685.66      675.53     23.42 o 
   4  -7   6      808.51      807.87     27.74 o 
   5  -7   6        6.16        5.57      1.36 o 
   6  -7   6      564.57      570.14     14.78 o 
   7  -7   6      130.39      143.02      7.62 o 
   8  -7   6        6.37       18.64      4.55 o 
   9  -7   6        2.22       -2.84      2.84 o 
  10  -7   6      102.14      116.64      8.64 o 
  11  -7   6      305.29      281.83     16.83 o 
  12  -7   6        2.05        0.34      3.75 o 
 -11  -6   6       33.02       49.00      5.91 o 
 -10  -6   6        0.53        6.71      3.75 o 
  -9  -6   6      333.20      356.98     14.89 o 
  -8  -6   6      265.75      308.78     13.19 o 
  -7  -6   6       48.28       44.57      2.61 o 
  -6  -6   6      348.46      306.84      8.98 o 
  -5  -6   6     1270.07     1188.95     29.22 o 
  -4  -6   6       70.14       51.88      1.68 o 
  -3  -6   6       20.90       26.15      1.82 o 
  -2  -6   6      243.01      268.08      7.28 o 
  -1  -6   6      110.47       99.36      3.30 o 
   0  -6   6      259.63      250.91     10.46 o 
   1  -6   6      160.94      157.00      6.93 o 
   2  -6   6        7.89       -0.80      2.27 o 
   3  -6   6       11.46        7.84      2.73 o 
   4  -6   6     1228.02     1212.48     28.08 o 
   5  -6   6     1048.42     1023.99     24.56 o 
   6  -6   6      173.33      174.17      5.46 o 
   7  -6   6      471.63      428.60     11.60 o 
   8  -6   6      150.71      152.23      5.46 o 
   9  -6   6        8.70       13.07      4.09 o 
  10  -6   6        9.38       10.46      3.98 o 
  11  -6   6       63.42       53.55      6.14 o 
  12  -6   6      104.45      104.71      8.41 o 
 -12  -5   6       18.08       17.05      4.66 o 
 -11  -5   6       83.04       90.04      6.71 o 
 -10  -5   6      120.08      115.85      6.82 o 
  -9  -5   6      215.63      233.86     11.26 o 
  -8  -5   6      637.91      682.01     25.01 o 
  -7  -5   6     1001.72     1015.35     24.78 o 
  -6  -5   6      375.93      328.33      9.55 o 
  -5  -5   6      111.17      117.33      3.41 o 
  -4  -5   6       10.27       14.78      1.59 o 
  -3  -5   6       32.81       31.89      1.29 o 
  -2  -5   6     1235.47     1251.06     24.06 o 
  -1  -5   6     2701.38     2664.33     49.69 o 
   0  -5   6      809.04      826.46     13.59 o 
   1  -5   6       99.71       84.20      3.67 o 
   2  -5   6       62.25       62.06      4.77 o 
   3  -5   6     1639.28     1587.28     37.57 o 
   4  -5   6     1616.18     1521.94     34.56 o 
   5  -5   6      235.09      217.26      6.14 o 
   6  -5   6      819.86      827.19     20.58 o 
   7  -5   6      950.12      893.59     22.51 o 
   8  -5   6        0.12       -1.36      3.52 o 
   9  -5   6      108.28      111.53      7.05 o 
  10  -5   6      360.56      374.72     17.28 o 
  11  -5   6      142.26      133.47      7.28 o 
  12  -5   6       10.41       -0.57      3.75 o 
  13  -5   6       14.41       15.23      3.52 o 
 -12  -4   6      131.13      124.15      8.98 o 
 -11  -4   6      171.96      150.41     10.00 o 
 -10  -4   6      171.98      179.63      9.66 o 
  -9  -4   6      101.52       98.00      6.37 o 
  -8  -4   6       29.61       17.17      4.32 o 
  -7  -4   6      369.20      372.90     14.32 o 
  -6  -4   6      564.85      577.53     14.89 o 
  -5  -4   6      221.57      223.74      5.68 o 
  -4  -4   6       98.99       92.77      2.84 o 
  -3  -4   6      334.38      284.85      7.91 o 
  -2  -4   6     1510.59     1469.20     51.50 o 
  -1  -4   6        2.20       -1.91      1.91 o 
   0  -4   6     1943.53     1853.97     29.77 o 
   1  -4   6     1273.82     1315.33     21.29 o 
   2  -4   6       92.43       75.90      3.92 o 
   3  -4   6      246.11      211.55     22.11 o 
   4  -4   6     1649.67     1605.42     30.20 o 
   5  -4   6     1538.52     1510.96     28.84 o 
   6  -4   6      669.23      651.89     16.03 o 
   7  -4   6      208.85      215.44      6.48 o 
   8  -4   6     1434.81     1412.57     33.54 o 
   9  -4   6      249.56      225.33     10.57 o 
  10  -4   6      141.21      114.14      7.05 o 
  11  -4   6      778.65      835.72     30.70 o 
  12  -4   6      104.15      111.64      7.50 o 
  13  -4   6      103.90      119.60      9.32 o 
 -12  -3   6       76.77       70.94      6.82 o 
 -11  -3   6        0.62       -3.98      3.98 o 
 -10  -3   6       52.92       56.84      2.84 o 
  -9  -3   6       97.71      109.60      6.59 o 
  -8  -3   6        3.87        1.02      2.61 o 
  -7  -3   6        6.80        3.30      3.75 o 
  -6  -3   6      192.11      201.23      6.14 o 
  -5  -3   6       11.79       14.78      1.82 o 
  -4  -3   6      135.51      122.90      3.52 o 
  -3  -3   6      288.88      295.09     19.95 o 
  -1  -3   6       29.29       30.01      2.21 o 
   0  -3   6        5.88        3.83      1.99 o 
   1  -3   6      691.69      720.92     13.91 o 
   2  -3   6      566.42      628.65     14.95 o 
   3  -3   6       73.08       55.42      1.46 o 
   4  -3   6     1939.55     1917.45     40.76 o 
   5  -3   6       66.26       61.24      3.58 o 
   6  -3   6       10.30        6.49      4.66 o 
   7  -3   6        0.02        0.23      1.71 o 
   8  -3   6     1366.41     1320.14     44.00 o 
   9  -3   6      101.22       87.65      5.57 o 
  10  -3   6        0.18        3.41      3.41 o 
  11  -3   6      403.67      456.00     19.10 o 
  12  -3   6      411.09      434.06     22.28 o 
  13  -3   6       30.44       30.47      4.55 o 
 -13  -2   6       73.63       85.61      7.05 o 
 -12  -2   6      529.39      598.57     29.56 o 
 -11  -2   6      168.94      147.23      5.57 o 
 -10  -2   6       91.40       64.80      2.96 o 
  -9  -2   6       36.12       31.26      2.05 o 
  -8  -2   6        0.43        3.18      1.14 o 
  -7  -2   6       21.93       27.74      1.48 o 
  -6  -2   6      176.53      219.08      9.44 o 
  -5  -2   6      342.82      319.46      6.82 o 
  -4  -2   6      298.63      292.97      6.37 o 
  -3  -2   6      170.63      170.87      5.46 o 
  -2  -2   6     1443.07     1567.22     35.97 o 
  -1  -2   6      460.71      468.41     16.03 o 
   0  -2   6     4892.75     4775.75    106.18 o 
   1  -2   6      297.42      277.68      6.04 o 
   2  -2   6     2313.13     2492.03     45.74 o 
   3  -2   6     1869.33     1894.82     30.21 o 
   4  -2   6       38.76       40.83      2.10 o 
   5  -2   6      366.23      347.73      7.73 o 
   6  -2   6      120.04      124.30      8.41 o 
   7  -2   6      445.39      410.61      8.90 o 
   8  -2   6      304.65      318.34      9.03 o 
   9  -2   6     1007.81     1093.11     36.49 o 
  10  -2   6       87.97       85.83      5.68 o 
  11  -2   6       12.05       -1.82      2.96 o 
  12  -2   6      353.64      374.49     16.48 o 
  13  -2   6        0.12       -0.23      3.07 o 
 -13  -1   6      296.89      318.67     18.76 o 
 -12  -1   6      249.32      239.65     14.10 o 
 -11  -1   6       88.74       88.90      3.75 o 
 -10  -1   6        1.79        3.64      4.43 o 
  -9  -1   6      536.26      522.51     13.53 o 
  -8  -1   6       58.85       52.41      2.39 o 
  -7  -1   6      764.25      762.96     18.08 o 
  -6  -1   6      518.00      506.93     12.05 o 
  -5  -1   6     1521.02     1533.76     24.67 o 
  -4  -1   6      477.84      509.21     10.23 o 
  -3  -1   6      446.18      491.36     12.39 o 
  -2  -1   6      964.70      977.23     45.87 o 
  -1  -1   6      304.62      317.27      6.54 o 
   0  -1   6       38.90       38.60      5.80 o 
   1  -1   6       61.15       40.76      2.05 o 
   2  -1   6     1363.70     1557.38     29.05 o 
   3  -1   6       21.15       34.66      1.52 o 
   4  -1   6     2448.91     2548.07     40.02 o 
   5  -1   6      155.51      142.03      6.93 o 
   6  -1   6        1.73        2.88      1.88 o 
   7  -1   6      954.80      929.49     18.46 o 
   8  -1   6     1235.84     1282.64     30.86 o 
   9  -1   6     1429.37     1396.91     50.53 o 
  10  -1   6      706.48      669.51     25.13 o 
  11  -1   6      258.92      266.60     11.03 o 
  12  -1   6       65.33       88.45      5.46 o 
  13  -1   6       73.09       62.19      5.23 o 
  14  -1   6      462.75      494.43     26.03 o 
 -13   0   6       69.11       90.15      7.50 o 
 -12   0   6       37.34       27.17      2.73 o 
 -11   0   6        0.11       -0.98      3.05 o 
 -10   0   6     1124.22     1123.23     29.61 o 
  -9   0   6        0.04        3.68      8.01 o 
  -8   0   6      783.15      738.54     18.92 o 
  -7   0   6     1473.24     1418.72     33.12 o 
  -6   0   6     1219.61     1298.32     42.86 o 
  -5   0   6      126.31      124.03      4.43 o 
  -4   0   6       37.21       45.48      1.48 o 
  -3   0   6     2946.46     2975.33     53.77 o 
  -2   0   6     4359.00     4342.42     78.33 o 
  -1   0   6        0.28        3.70      3.13 o 
   0   0   6     6956.86     7599.83    196.45 o 
   1   0   6      720.22      699.69     11.63 o 
   2   0   6     2136.90     2184.04     56.33 o 
   3   0   6     2898.95     3151.77     44.50 o 
   4   0   6     1666.77     1506.64     24.01 o 
   5   0   6     1589.82     1599.01     32.29 o 
   6   0   6      734.31      669.37     11.48 o 
   7   0   6     2519.03     2539.27     41.32 o 
   8   0   6        9.02        1.66      2.73 o 
   9   0   6      144.14      174.17      5.55 o 
  11   0   6       39.19       41.65     13.02 o 
  12   0   6      479.18      447.57     32.06 o 
  13   0   6      965.87     1068.92     36.50 o 
  14   0   6       51.04       48.43      5.23 o 
 -13   1   6      289.07      257.86     13.24 o 
 -12   1   6      191.40      192.36     12.28 o 
 -11   1   6      310.22      334.36     14.44 o 
 -10   1   6      192.41      176.56      9.32 o 
  -9   1   6      972.08     1001.02     35.24 o 
  -8   1   6      383.87      412.57     15.58 o 
  -7   1   6        6.82        5.57      2.73 o 
  -6   1   6       16.33        1.59      3.52 o 
  -5   1   6     1984.20     2058.71     48.23 o 
  -4   1   6     1246.85     1325.84     24.82 o 
  -3   1   6      331.38      362.78      9.44 o 
  -2   1   6      263.27      253.30      5.34 o 
  -1   1   6     4704.30     4722.71     85.15 o 
   0   1   6     2276.78     2234.76     41.04 o 
   1   1   6      672.01      791.50     13.00 o 
   2   1   6     3783.53     4325.40     74.47 o 
   3   1   6      649.11      699.11     14.44 o 
   4   1   6       25.13       46.58      1.42 o 
   5   1   6     1695.02     1670.79     23.92 o 
   6   1   6      709.74      668.10     11.60 o 
   7   1   6      821.42      830.55     13.86 o 
   8   1   6       47.01       42.67      1.81 o 
   9   1   6     1235.79     1213.90     23.76 o 
  10   1   6        2.95        1.48      1.66 o 
  11   1   6       15.63       20.10      8.70 o 
  12   1   6       70.40       77.37      9.49 o 
  13   1   6      144.75      151.95      6.73 o 
  14   1   6       18.51       13.98      5.00 o 
 -13   2   6       59.14       52.64      6.93 o 
 -12   2   6       52.32       67.30      6.48 o 
 -11   2   6       61.85       87.31      7.28 o 
 -10   2   6      198.32      236.47     11.71 o 
  -8   2   6        7.63       -3.98      3.98 o 
  -7   2   6      353.08      366.76     14.21 o 
  -6   2   6       38.26       22.96      4.09 o 
  -5   2   6       52.36       41.24      2.63 o 
  -4   2   6       75.00       82.60      8.07 o 
  -3   2   6      209.65      247.21      6.91 o 
  -2   2   6       27.52       24.78      3.87 o 
  -1   2   6       55.78       47.07      1.93 o 
   0   2   6      723.06      776.83     14.78 o 
   1   2   6      239.53      253.37     10.63 o 
   2   2   6      633.66      618.44      9.31 o 
   3   2   6     2786.93     2876.79     40.38 o 
   4   2   6      381.26      401.10      6.25 o 
   5   2   6      555.47      530.22      8.06 o 
   6   2   6      871.28      851.06     12.80 o 
   7   2   6     1049.62     1083.41     20.37 o 
   8   2   6      338.13      340.48      6.82 o 
   9   2   6      213.42      194.48      4.29 o 
  11   2   6      328.65      348.76     10.53 o 
  12   2   6       56.38       62.56      3.39 o 
  13   2   6      206.45      192.25     13.64 o 
 -13   3   6     1081.28     1211.91     59.69 o 
 -12   3   6        2.58        0.80      4.77 o 
 -11   3   6       32.94       25.92      5.00 o 
 -10   3   6      561.06      602.55     22.85 o 
  -9   3   6      104.78       87.43      6.37 o 
  -8   3   6       11.03       18.64      4.32 o 
  -7   3   6       75.52       76.97      6.25 o 
  -6   3   6     4580.01     4675.19    145.29 o 
  -5   3   6      459.52      397.11     14.32 o 
  -4   3   6       71.64       85.43      4.49 o 
  -3   3   6     3335.57     3479.90    133.70 o 
  -2   3   6      921.59      871.11     16.44 o 
  -1   3   6     1710.41     1845.38     29.45 o 
   0   3   6     2814.71     2878.80     52.52 o 
   1   3   6       21.42       15.80      3.18 o 
   2   3   6      666.76      641.66     23.08 o 
   3   3   6        2.79        7.07      1.42 o 
   4   3   6       52.59       59.63      2.44 o 
   5   3   6       91.53       91.89      5.29 o 
   6   3   6      152.52      168.58      3.30 o 
   7   3   6       31.32       27.55      2.44 o 
   8   3   6       14.23       14.22      3.75 o 
   9   3   6       42.72       47.95      1.73 o 
  10   3   6       22.54       19.67      2.67 o 
  11   3   6      365.57      379.84     10.78 o 
  12   3   6      438.55      449.98     20.69 o 
  13   3   6      182.35      158.82     10.57 o 
 -12   4   6      741.76      721.01     37.63 o 
 -11   4   6       24.65       59.80      6.48 o 
 -10   4   6        3.39        5.34      4.55 o 
  -9   4   6      479.84      465.10     19.21 o 
  -8   4   6        9.94       16.03      4.66 o 
  -7   4   6      130.49      120.28      7.84 o 
  -6   4   6       20.25       16.60      4.32 o 
  -5   4   6     2798.52     2950.43     93.57 o 
  -4   4   6     3106.08     3169.57     71.58 o 
  -3   4   6      461.11      438.07     11.00 o 
  -2   4   6      170.43      134.82     12.51 o 
  -1   4   6      132.12      123.81      6.65 o 
   0   4   6       29.91       30.47      1.48 o 
   1   4   6      885.02      849.11     13.95 o 
   2   4   6     2448.09     2425.27     38.17 o 
   3   4   6       25.53       36.00      6.25 o 
   4   4   6      174.44      168.75      3.80 o 
   5   4   6      409.98      371.45     33.37 o 
   6   4   6     1870.11     1918.26     62.87 o 
   7   4   6      170.94      170.19      5.60 o 
   8   4   6      109.59      125.25      3.24 o 
   9   4   6       63.28       61.33      9.95 o 
  10   4   6       35.16       33.16      1.65 o 
  11   4   6        8.80       -3.07      3.07 o 
  12   4   6       67.15       83.56      6.93 o 
  13   4   6      333.08      347.32     20.69 o 
 -12   5   6        0.57       10.35      4.89 o 
 -11   5   6      102.95       67.30      6.71 o 
 -10   5   6        4.19        4.77      4.09 o 
  -9   5   6       92.67      110.73      7.05 o 
  -8   5   6      316.50      299.23     12.85 o 
  -7   5   6      446.77      450.77     16.94 o 
  -6   5   6      190.74      179.97      8.64 o 
  -5   5   6      327.02      299.68     11.60 o 
  -4   5   6      186.74      199.47      7.33 o 
  -3   5   6       30.18       51.55      7.73 o 
  -2   5   6      840.46      821.32     15.86 o 
  -1   5   6     2940.52     2956.40     53.95 o 
   0   5   6     7953.55     7828.98    120.93 o 
   1   5   6      132.54      127.73      5.17 o 
   2   5   6      370.30      403.81     17.74 o 
   3   5   6      522.79      505.08     10.57 o 
   4   5   6      234.46      238.57      7.39 o 
   5   5   6       15.38        3.52      3.64 o 
   6   5   6      833.55      788.88     26.94 o 
   7   5   6     3743.94     3722.59     84.41 o 
   8   5   6      830.35      826.48     29.73 o 
   9   5   6        4.08        5.51      3.69 o 
  10   5   6      353.60      357.85     24.61 o 
  11   5   6        0.37       -4.32      5.12 o 
  12   5   6        7.76        6.58      5.00 o 
  13   5   6       15.04       28.68      3.60 o 
 -12   6   6       13.23        2.96      4.77 o 
 -11   6   6       15.47       12.62      3.41 o 
 -10   6   6        3.08        7.84      5.00 o 
  -9   6   6      105.88      113.01      6.59 o 
  -8   6   6       41.48       38.65      4.21 o 
  -7   6   6      388.73      372.10     15.46 o 
  -6   6   6      267.71      243.75     10.12 o 
  -5   6   6        0.94       10.80      3.41 o 
  -4   6   6      123.99      124.83      6.37 o 
  -3   6   6        1.79        1.45      4.09 o 
  -2   6   6        0.17        1.98      1.63 o 
  -1   6   6       35.09       36.99      3.41 o 
   0   6   6      510.41      507.49      8.84 o 
   1   6   6     1488.05     1462.42     21.15 o 
   2   6   6      633.71      624.09      9.54 o 
   3   6   6      100.04       88.40      7.73 o 
   4   6   6        0.63       -1.84      1.84 o 
   5   6   6       16.86       13.42      2.61 o 
   6   6   6       88.98       97.09      4.55 o 
   7   6   6        0.06        0.63      7.11 o 
   8   6   6      121.04      104.12     11.88 o 
   9   6   6       74.20       83.07     16.77 o 
  10   6   6      558.60      611.89     29.56 o 
  11   6   6      223.11      227.79     11.88 o 
  12   6   6       67.35       61.12      9.32 o 
  13   6   6       46.14       46.16      6.59 o 
 -11   7   6       88.41       77.88      6.82 o 
 -10   7   6        7.50        5.57      4.32 o 
  -9   7   6        3.06        4.77      3.41 o 
  -8   7   6        4.50       20.24      4.89 o 
  -7   7   6      104.19      102.89      6.71 o 
  -6   7   6       45.87       50.70      5.46 o 
  -5   7   6       65.82       75.15      5.68 o 
  -4   7   6        4.97       -2.05      3.07 o 
  -3   7   6        4.32        9.85      5.63 o 
  -2   7   6       21.77       22.06      1.99 o 
  -1   7   6      173.28      170.55      4.12 o 
   0   7   6     1504.54     1548.91     25.48 o 
   1   7   6        5.89       14.94      5.34 o 
   2   7   6      402.66      417.00      7.19 o 
   3   7   6       10.09        8.81      2.03 o 
   4   7   6      554.64      562.66     26.21 o 
   5   7   6      938.74      944.29     23.53 o 
   6   7   6        2.10        6.82      2.05 o 
   7   7   6      294.54      276.72      8.98 o 
   8   7   6       16.95       14.78      2.39 o 
   9   7   6       56.79       65.14      4.32 o 
  10   7   6       18.91        4.75      2.53 o 
  11   7   6      317.63      288.09     26.55 o 
  12   7   6      856.56      894.49     48.49 o 
 -11   8   6      455.62      453.50     25.35 o 
 -10   8   6      541.06      571.74     30.81 o 
  -9   8   6        1.73        8.98      4.66 o 
  -8   8   6       16.68        2.16      3.30 o 
  -6   8   6        0.59       -0.23      1.48 o 
  -5   8   6      431.11      455.89     12.39 o 
  -4   8   6     1452.69     1405.30     33.08 o 
  -3   8   6     1753.69     1814.23     57.41 o 
  -2   8   6      352.07      292.44     18.02 o 
  -1   8   6       50.70       44.69      2.37 o 
   0   8   6       30.95       33.28      5.34 o 
   1   8   6      557.84      542.61      9.57 o 
   2   8   6       20.32       23.71      2.33 o 
   3   8   6      801.52      771.37     12.66 o 
   4   8   6      274.88      245.34     10.35 o 
   5   8   6      162.41      165.19      5.91 o 
   6   8   6      548.99      505.23     13.98 o 
   7   8   6      162.95      138.93      5.91 o 
   8   8   6      272.27      272.40      9.10 o 
   9   8   6       48.99       65.03      3.75 o 
  10   8   6       19.67        8.41      2.73 o 
  11   8   6      112.30      110.62      6.03 o 
  12   8   6       98.67       81.40      7.28 o 
 -10   9   6      184.48      177.69     11.94 o 
  -9   9   6      208.54      206.68     11.37 o 
  -8   9   6      463.92      459.07     18.08 o 
  -7   9   6      281.92      262.16     13.42 o 
  -6   9   6        6.97        5.34      1.48 o 
  -5   9   6        1.11        1.48      1.59 o 
  -4   9   6      287.62      256.25      8.19 o 
  -3   9   6      372.80      408.94     11.14 o 
  -2   9   6      259.55      227.64     16.43 o 
  -1   9   6      352.93      353.12     20.29 o 
   0   9   6      738.20      711.86     12.80 o 
   1   9   6       24.42       19.06      4.66 o 
   2   9   6       90.29       93.01      3.98 o 
   3   9   6      453.87      431.67      7.59 o 
   4   9   6       76.37       72.44      7.73 o 
   5   9   6      890.17      942.93     23.76 o 
   6   9   6      239.96      213.73      7.62 o 
   7   9   6       22.43       23.99      3.07 o 
   8   9   6      192.80      202.82      7.50 o 
   9   9   6       48.41       41.72      3.75 o 
  10   9   6      138.71      123.92      5.91 o 
  11   9   6       59.69       37.52      5.00 o 
  -9  10   6       23.26       52.41      5.80 o 
  -8  10   6      175.08      194.29     11.60 o 
  -7  10   6     1620.20     1566.16     57.41 o 
  -6  10   6      647.88      648.93     26.49 o 
  -5  10   6       76.69       75.94      3.87 o 
  -4  10   6       81.91       77.19      3.75 o 
  -3  10   6       22.86       13.76      2.61 o 
  -2  10   6      132.91      149.61      7.39 o 
  -1  10   6      433.34      447.85     23.70 o 
   0  10   6        0.05        0.94      1.15 o 
   1  10   6     2613.59     2662.21     58.61 o 
   2  10   6     1536.83     1551.70     25.64 o 
   3  10   6       11.58       11.71      0.80 o 
   4  10   6      279.74      261.53      8.32 o 
   5  10   6      691.87      708.28     19.21 o 
   6  10   6      301.65      297.63      9.66 o 
   7  10   6        2.12        5.12      2.84 o 
   9  10   6     1521.66     1615.50     52.30 o 
  10  10   6       53.15       40.81      4.77 o 
  -8  11   6        0.09        4.21      4.32 o 
  -7  11   6      920.88      862.78     42.97 o 
  -6  11   6      226.13      203.73     13.42 o 
  -5  11   6       84.29       70.71      5.68 o 
  -4  11   6      120.32      127.79      7.84 o 
  -3  11   6      160.67      139.84      6.71 o 
  -2  11   6      131.33      120.96      4.43 o 
  -1  11   6      227.49      202.71      6.71 o 
   0  11   6      313.61      325.18      7.78 o 
   1  11   6       13.18       14.21      2.39 o 
   2  11   6      139.79      134.79      4.60 o 
   3  11   6      295.21      279.83     17.62 o 
   4  11   6       91.38       96.52      4.55 o 
   5  11   6      658.75      667.69     19.33 o 
   6  11   6       21.26       23.87      3.30 o 
   7  11   6      302.25      313.44     12.16 o 
   8  11   6        9.54        4.55      2.50 o 
   9  11   6       30.03       21.60      4.77 o 
  -7  12   6      176.77      134.95      9.55 o 
  -6  12   6       46.55       37.29      5.00 o 
  -5  12   6        0.32        7.39      3.75 o 
  -4  12   6      294.45      332.08     17.05 o 
  -3  12   6      360.49      332.42     10.35 o 
  -2  12   6        1.72       -1.48      2.05 o 
  -1  12   6      615.95      590.72     16.60 o 
   0  12   6        2.20        3.64      1.59 o 
   1  12   6      116.50      125.97      4.77 o 
   2  12   6      139.11      122.90      7.50 o 
   3  12   6      158.55      116.76      5.60 o 
   4  12   6      246.11      254.32      9.10 o 
   5  12   6      211.76      184.29      8.41 o 
   6  12   6        0.83        8.41      3.30 o 
   7  12   6       64.24       63.55      4.89 o 
   8  12   6        8.78        6.03      4.66 o 
  -6  13   6      151.11      161.89     10.46 o 
  -5  13   6      231.44      220.55     13.42 o 
  -4  13   6      178.37      163.94      7.62 o 
  -3  13   6      222.36      217.94      8.30 o 
  -2  13   6      918.22      875.97     29.56 o 
  -1  13   6       49.11       57.30      3.52 o 
   0  13   6        0.05       -1.25      3.41 o 
   1  13   6        4.92       18.76      4.32 o 
   2  13   6      152.31      161.55      9.89 o 
   4  13   6       86.59       73.67      7.28 o 
   5  13   6       73.16       84.81      5.57 o 
   6  13   6       29.13       19.67      5.23 o 
   7  13   6       50.31       69.24      6.71 o 
  -3  14   6      446.28      449.29     16.37 o 
  -2  14   6       47.95       44.57      5.12 o 
  -1  14   6        3.45        9.89      2.50 o 
   0  14   6      116.22       96.29      7.50 o 
   1  14   6      522.43      462.25     25.81 o 
   2  14   6      768.29      734.20     37.18 o 
   3  14   6      486.46      545.25     26.72 o 
   4  14   6      138.39      136.65     10.23 o 
  -3 -13   7      343.43      367.44     21.26 o 
  -2 -13   7      448.27      544.68     27.17 o 
  -1 -13   7       32.95       35.93      5.12 o 
   0 -13   7       40.24       53.55      5.80 o 
   1 -13   7      226.76      221.92     13.53 o 
   2 -13   7      426.36      403.93     24.10 o 
   3 -13   7       80.23       75.49      6.59 o 
  -5 -12   7      280.37      257.05     16.14 o 
  -4 -12   7       43.58       40.25      5.46 o 
  -3 -12   7      125.38      131.99      8.64 o 
  -2 -12   7        6.35        3.07      3.18 o 
  -1 -12   7       65.59       49.11      5.12 o 
   0 -12   7       82.92      100.16      7.50 o 
   1 -12   7      150.92      154.50      9.55 o 
   2 -12   7      129.66      130.40      8.53 o 
   3 -12   7       95.22       77.08      7.73 o 
   4 -12   7      133.03      131.76      9.21 o 
   5 -12   7      253.91      262.85     16.26 o 
   6 -12   7       76.67       52.98      6.37 o 
  -7 -11   7      136.22      126.53      9.55 o 
  -6 -11   7      221.97      184.74     12.05 o 
  -5 -11   7      631.77      670.30     31.83 o 
  -4 -11   7       46.30       46.61      5.57 o 
  -3 -11   7        2.93        1.71      2.84 o 
  -2 -11   7      206.99      201.80     10.35 o 
  -1 -11   7      189.48      204.41     10.91 o 
   0 -11   7      369.28      327.08     15.92 o 
   1 -11   7       60.33       74.01      5.91 o 
   2 -11   7      986.56     1021.14     37.86 o 
   3 -11   7      151.59      188.04     10.46 o 
   4 -11   7        1.29       -4.09      4.09 o 
   5 -11   7       74.03       79.13      6.71 o 
   6 -11   7      162.40      178.26     11.26 o 
   7 -11   7      391.88      424.51     23.87 o 
  -8 -10   7      528.36      569.24     29.79 o 
  -7 -10   7      284.91      295.47     15.69 o 
  -6 -10   7       73.83       66.05      6.48 o 
  -5 -10   7        4.45        2.39      4.09 o 
  -4 -10   7      280.89      280.01     13.19 o 
  -3 -10   7      222.62      222.94     11.03 o 
  -2 -10   7      136.56      148.25      8.64 o 
  -1 -10   7        7.51       12.28      3.64 o 
   0 -10   7        0.61       -2.05      2.61 o 
   1 -10   7       34.52       35.02      5.57 o 
   2 -10   7       32.40       28.88      4.43 o 
   3 -10   7      840.53      763.41     30.92 o 
   4 -10   7       25.29       21.15      3.87 o 
   5 -10   7       15.53       21.03      4.89 o 
   6 -10   7      108.00      109.37      8.19 o 
   7 -10   7      356.04      368.69     19.21 o 
   8 -10   7       14.72       13.64      4.77 o 
   9 -10   7      224.53      247.50     15.35 o 
  -9  -9   7      112.28      106.53      8.07 o 
  -8  -9   7      421.61      407.34     21.26 o 
  -7  -9   7      156.35      147.11     10.46 o 
  -6  -9   7      203.49      161.66      9.44 o 
  -5  -9   7       54.57       48.43      5.80 o 
  -4  -9   7       11.26       19.78      4.66 o 
  -3  -9   7      142.58      131.83      6.20 o 
  -2  -9   7      341.33      363.01     15.46 o 
  -1  -9   7      530.61      489.99     18.87 o 
   0  -9   7       33.63       27.06      4.89 o 
   1  -9   7      367.51      382.45     15.58 o 
   2  -9   7      312.56      322.19     13.87 o 
   4  -9   7        9.76       -1.14      3.87 o 
   5  -9   7      815.54      834.36     31.38 o 
   6  -9   7       19.11       13.53      3.52 o 
   7  -9   7      140.85      171.44      9.78 o 
   8  -9   7      303.31      280.35     16.03 o 
   9  -9   7      115.76       84.92      7.84 o 
  10  -9   7       92.82       84.70      7.62 o 
 -10  -8   7       92.90       93.34      7.84 o 
  -9  -8   7      229.22      257.28     14.55 o 
  -8  -8   7      578.14      609.03     29.56 o 
  -7  -8   7       23.54       28.99      3.87 o 
  -6  -8   7      472.55      417.12     17.17 o 
  -5  -8   7       50.03       33.42      3.98 o 
  -4  -8   7      209.74      229.99      7.28 o 
  -3  -8   7      927.97      945.77     23.31 o 
  -2  -8   7      217.41      246.93     10.46 o 
   0  -8   7      413.17      401.32     15.46 o 
   1  -8   7      990.63      997.95     33.99 o 
   2  -8   7      157.69      162.12      8.41 o 
   3  -8   7      479.80      478.51     18.64 o 
   4  -8   7      942.46      913.37     32.06 o 
   5  -8   7       62.32       82.08      5.57 o 
   6  -8   7        0.49       -0.11      2.50 o 
   7  -8   7      157.19      150.98      8.53 o 
   8  -8   7        0.83       -2.05      4.09 o 
   9  -8   7        0.02       21.37      5.23 o 
  10  -8   7        0.72       -4.09      4.09 o 
 -10  -7   7      178.05      212.03     12.16 o 
  -9  -7   7      589.27      621.30     30.58 o 
  -8  -7   7       87.87       91.18      7.05 o 
  -7  -7   7      168.10      166.44      8.53 o 
  -6  -7   7      102.25       84.24      6.82 o 
  -5  -7   7       10.52       -0.11      3.75 o 
  -4  -7   7      474.08      457.05     19.67 o 
  -3  -7   7      136.95      146.14      3.71 o 
  -2  -7   7     1011.87      972.60     24.10 o 
  -1  -7   7      519.04      493.44     26.55 o 
   0  -7   7     1167.25     1211.00     39.90 o 
   1  -7   7       97.42       76.63      6.03 o 
   2  -7   7      474.25      453.61     16.83 o 
   3  -7   7      767.63      754.09     26.26 o 
   4  -7   7      515.74      484.54     17.96 o 
   5  -7   7      245.80      270.35     11.48 o 
   6  -7   7       86.23       82.20      5.23 o 
   7  -7   7     1155.04     1129.26     41.84 o 
   8  -7   7      509.47      498.52     19.90 o 
   9  -7   7      111.53      107.89      7.39 o 
  10  -7   7      115.26      123.24      9.10 o 
  11  -7   7        1.09       12.62      4.55 o 
 -11  -6   7       62.85       51.27      5.91 o 
 -10  -6   7       16.33        7.62      3.07 o 
  -9  -6   7       38.13       35.70      3.75 o 
  -8  -6   7       73.84       56.73      5.68 o 
  -7  -6   7      233.36      212.94      6.93 o 
  -6  -6   7       60.84       60.82      3.30 o 
  -5  -6   7        3.36        3.07      2.27 o 
  -4  -6   7      165.72      169.83      7.62 o 
  -3  -6   7      732.04      669.36     11.81 o 
  -2  -6   7      154.30      142.68      4.77 o 
  -1  -6   7      170.42      162.85      3.74 o 
   0  -6   7        0.07       -0.64      0.64 o 
   1  -6   7      984.56      966.80     32.74 o 
   2  -6   7      366.57      289.68     11.60 o 
   3  -6   7       76.69       75.94      5.34 o 
   4  -6   7      753.88      777.74     26.94 o 
   5  -6   7      341.62      348.11      9.32 o 
   6  -6   7        1.08        0.45      1.14 o 
   7  -6   7       14.78       16.26      1.93 o 
   8  -6   7      705.02      716.92     26.94 o 
   9  -6   7      700.92      738.97     28.54 o 
  10  -6   7      197.89      191.91     10.57 o 
  11  -6   7        7.34       33.08      5.12 o 
  12  -6   7       30.62       23.65      4.09 o 
 -11  -5   7       34.74       24.44      4.77 o 
 -10  -5   7       12.62       17.62      3.98 o 
  -9  -5   7       76.95       64.01      5.57 o 
  -8  -5   7       28.86       14.67      4.43 o 
  -7  -5   7      620.80      604.14     16.14 o 
  -6  -5   7       11.72        7.62      2.16 o 
  -5  -5   7       62.29       55.14      2.39 o 
  -4  -5   7        1.59        2.50      1.25 o 
  -3  -5   7       42.56       36.40      1.34 o 
  -2  -5   7       29.02       23.76      1.82 o 
  -1  -5   7       19.60        8.64      1.25 o 
   0  -5   7       27.08       25.45      1.59 o 
   1  -5   7        8.28       12.74      0.85 o 
   2  -5   7      937.89      928.49     31.04 o 
   3  -5   7      125.31      123.81      6.93 o 
   4  -5   7       91.10       61.28      4.66 o 
   5  -5   7       34.85       30.13      2.05 o 
   6  -5   7      172.03      156.78      5.23 o 
   7  -5   7      114.31       93.91      3.98 o 
   8  -5   7      397.04      369.37     11.14 o 
   9  -5   7      217.29      239.43     11.71 o 
  10  -5   7        1.78       13.76      3.87 o 
  12  -5   7      249.26      293.31     17.05 o 
 -12  -4   7      127.27      139.15     10.12 o 
 -11  -4   7       31.19       13.87      3.87 o 
 -10  -4   7        0.19        2.27      3.98 o 
  -9  -4   7        3.96       19.10      4.32 o 
  -8  -4   7       29.84       45.59      5.34 o 
  -7  -4   7       79.10       72.53      3.41 o 
  -6  -4   7       47.15       50.25      2.73 o 
  -5  -4   7      191.76      208.96      6.59 o 
  -4  -4   7     1945.24     1881.31     43.77 o 
  -3  -4   7     1652.59     1549.91     50.93 o 
  -2  -4   7      229.21      237.27      9.21 o 
  -1  -4   7      100.86      106.99     15.58 o 
   0  -4   7       70.01       78.96     11.31 o 
   1  -4   7      226.94      213.47      4.96 o 
   2  -4   7       78.13       84.53      5.80 o 
   3  -4   7      893.31      832.69     21.34 o 
   4  -4   7     1601.61     1555.32     56.39 o 
   5  -4   7      437.59      409.39     10.23 o 
   6  -4   7      899.75      889.27     21.26 o 
   7  -4   7      434.66      447.36     11.94 o 
   8  -4   7      301.91      268.19     11.94 o 
   9  -4   7      623.16      619.37     22.62 o 
  10  -4   7       85.63       84.81      6.14 o 
  11  -4   7      374.82      367.67     16.37 o 
  12  -4   7       72.75       56.28      5.80 o 
  13  -4   7        1.31        6.48      3.52 o 
 -12  -3   7       91.03       86.29      7.73 o 
 -11  -3   7      492.68      520.12     27.85 o 
 -10  -3   7      702.49      707.02     29.22 o 
  -9  -3   7     1688.10     1881.53     63.78 o 
  -8  -3   7      240.39      273.99     11.82 o 
  -7  -3   7      155.55      163.14      8.19 o 
  -6  -3   7       71.70       57.87      4.09 o 
  -5  -3   7       68.07       57.53      2.84 o 
  -4  -3   7      531.98      565.48     14.10 o 
  -3  -3   7     1179.31     1120.46     27.19 o 
  -2  -3   7     2341.96     2247.29     52.35 o 
  -1  -3   7     1053.38      982.57     23.53 o 
   0  -3   7      603.85      593.51     28.42 o 
   1  -3   7      147.92      157.72      3.91 o 
   2  -3   7      215.24      203.76     10.06 o 
   3  -3   7      872.29      917.48     29.27 o 
   4  -3   7       17.99       19.90      0.96 o 
   5  -3   7     1628.11     1639.81     37.97 o 
   6  -3   7        3.80        6.93      2.05 o 
   7  -3   7     2133.43     2250.56     52.75 o 
   8  -3   7       58.99       56.05      5.23 o 
   9  -3   7      497.33      496.82     18.87 o 
  10  -3   7        7.13        3.30      3.30 o 
  11  -3   7       13.24       12.96      2.96 o 
  12  -3   7      152.12      166.89     11.03 o 
  13  -3   7      102.37      104.93      8.19 o 
 -12  -2   7        1.48        2.16      4.55 o 
 -11  -2   7        1.60       11.26      4.55 o 
  -9  -2   7        0.05        1.71      2.96 o 
  -7  -2   7       68.42       75.38      5.68 o 
  -6  -2   7      290.82      273.87      7.62 o 
  -5  -2   7      592.45      587.31     14.21 o 
  -4  -2   7       27.68       21.49      1.82 o 
  -3  -2   7       69.94       52.30      2.96 o 
  -2  -2   7       34.86       30.84      5.91 o 
  -1  -2   7       69.90       57.78      2.05 o 
   0  -2   7       25.57       14.71      1.25 o 
   1  -2   7     2884.32     2820.63    100.27 o 
   2  -2   7        2.16       13.96      1.88 o 
   3  -2   7      740.74      769.85     16.94 o 
   4  -2   7       36.97       47.83      1.51 o 
   5  -2   7      564.42      574.29     24.67 o 
   6  -2   7      135.23      112.99      3.26 o 
   7  -2   7       58.43       64.62      6.37 o 
   8  -2   7     1322.97     1249.09     41.61 o 
   9  -2   7      305.66      279.22     12.39 o 
  10  -2   7      911.98      929.51     34.45 o 
  11  -2   7        0.57        5.46      3.30 o 
  12  -2   7      211.54      248.52     14.32 o 
 -12  -1   7       83.67       82.20      6.48 o 
 -11  -1   7      366.74      373.58     18.64 o 
 -10  -1   7      243.76      249.66      7.73 o 
  -9  -1   7      303.37      303.66      8.30 o 
  -8  -1   7       44.48       37.29      1.82 o 
  -7  -1   7      419.64      402.00      9.89 o 
  -6  -1   7      243.60      267.05     11.26 o 
  -5  -1   7      187.86      176.10      7.96 o 
  -4  -1   7     1243.44     1232.26     23.76 o 
  -3  -1   7      198.51      171.33      5.68 o 
  -2  -1   7      634.36      598.91     14.67 o 
  -1  -1   7     1175.60     1261.93     29.30 o 
   0  -1   7      292.07      334.49     13.42 o 
   1  -1   7      277.71      319.01     16.94 o 
   2  -1   7       53.79       47.30      1.71 o 
   3  -1   7     3900.84     3861.99     70.55 o 
   4  -1   7      692.93      669.14     11.29 o 
   5  -1   7        7.08        8.66      1.14 o 
   6  -1   7     3403.25     3429.47    109.42 o 
   7  -1   7      640.00      613.00     12.60 o 
   8  -1   7       85.67       69.11     11.60 o 
   9  -1   7       15.76       10.91      2.50 o 
  10  -1   7      204.77      194.41      8.41 o 
  11  -1   7      893.29      932.01     35.47 o 
  12  -1   7      148.13      166.78      9.66 o 
  13  -1   7        5.00       11.64      9.04 o 
 -12   0   7      550.88      557.41     27.74 o 
 -11   0   7       46.40       57.30      6.03 o 
 -10   0   7       25.39       27.97      4.77 o 
  -9   0   7       90.56       80.72      6.93 o 
  -8   0   7      297.33      281.83     12.51 o 
  -7   0   7       21.37       14.21      4.55 o 
  -6   0   7      877.50      851.07     28.88 o 
  -5   0   7     1695.61     1789.56     57.30 o 
  -4   0   7       21.53       16.71      0.68 o 
  -3   0   7      121.16      110.16      3.75 o 
  -2   0   7       83.63       95.95      3.75 o 
  -1   0   7       18.75       32.29      3.75 o 
   0   0   7       63.20       71.72      2.44 o 
   1   0   7     1444.04     1574.62     25.36 o 
   2   0   7      109.42       97.58      5.63 o 
   3   0   7      957.39     1025.28     28.76 o 
   4   0   7      256.74      242.02      4.10 o 
   5   0   7      369.83      372.72      8.58 o 
   6   0   7      368.04      364.00     30.41 o 
   7   0   7      258.91      259.78      5.31 o 
   8   0   7       26.25       30.25      2.61 o 
   9   0   7        0.02        1.85      2.16 o 
  10   0   7      291.07      297.19     16.03 o 
  11   0   7       27.88       22.40      3.07 o 
  12   0   7        2.34       -2.08      2.08 o 
  13   0   7       18.04       16.67     10.23 o 
 -12   1   7      157.26      139.82     10.69 o 
 -11   1   7      176.85      148.62     12.16 o 
 -10   1   7      320.62      343.38     15.18 o 
  -9   1   7      700.82      686.82     17.88 o 
  -8   1   7     1220.22     1236.62     29.14 o 
  -7   1   7      162.45      147.66      8.53 o 
  -6   1   7        0.55        4.98      2.05 o 
  -5   1   7       79.81       72.87      5.23 o 
  -4   1   7      762.69      797.75     19.55 o 
  -3   1   7      154.11      189.52      4.43 o 
  -2   1   7       83.46       69.12      2.16 o 
  -1   1   7     1733.16     1658.36     30.58 o 
   0   1   7      593.19      567.19     13.98 o 
   1   1   7      458.08      487.99      8.70 o 
   2   1   7      568.37      577.42      9.97 o 
   3   1   7     3246.54     3323.80     52.24 o 
   4   1   7      952.11     1001.75     14.77 o 
   5   1   7       44.75       32.16      2.10 o 
   6   1   7     4405.01     4453.86     62.73 o 
   7   1   7      141.47      125.43      2.83 o 
   8   1   7       73.04       67.43      9.61 o 
   9   1   7      190.19      214.97      5.23 o 
  10   1   7       45.25       47.68      3.03 o 
  11   1   7      232.51      240.23     10.52 o 
  12   1   7      202.93      216.59      8.87 o 
  13   1   7      195.54      193.50     12.05 o 
 -12   2   7       22.66       21.26      3.75 o 
 -11   2   7        1.92       -2.84      2.84 o 
 -10   2   7      993.87      950.54     36.83 o 
  -9   2   7       28.91       26.03      4.89 o 
  -8   2   7      470.80      509.21     20.01 o 
  -7   2   7     2418.51     2477.71     80.83 o 
  -6   2   7      287.01      285.92     11.82 o 
  -5   2   7        7.14        0.34      3.64 o 
  -4   2   7      185.67      169.60      4.27 o 
  -3   2   7      249.30      225.67      4.89 o 
  -2   2   7       44.33       51.05      1.93 o 
  -1   2   7     4003.36     3933.26     71.28 o 
   0   2   7     4017.18     3969.98     72.08 o 
   1   2   7      499.97      446.77      7.94 o 
   2   2   7      443.82      472.39      7.29 o 
   3   2   7       96.82      119.90      4.60 o 
   4   2   7      847.23      838.52     12.48 o 
   5   2   7      340.14      329.66      5.35 o 
   6   2   7       44.49       42.08      1.42 o 
   7   2   7     1961.10     1936.40     60.54 o 
   8   2   7      154.27      133.71      4.60 o 
   9   2   7      826.18      856.61     21.49 o 
  10   2   7      155.76      160.10     12.34 o 
  11   2   7       75.09       60.42      4.95 o 
  12   2   7      194.29      197.16      8.36 o 
  13   2   7      127.58      120.74      9.32 o 
 -12   3   7        4.53        2.05      3.41 o 
 -11   3   7       42.50       22.85      4.43 o 
 -10   3   7        2.90       15.12      3.41 o 
  -9   3   7      164.92      161.10      9.21 o 
  -8   3   7      118.79      128.24      7.39 o 
  -7   3   7        0.96        0.68      2.73 o 
  -6   3   7      991.20      995.79     33.88 o 
  -5   3   7      282.02      257.05     10.46 o 
  -4   3   7      187.90      173.12      5.55 o 
  -3   3   7       53.11       53.98      3.75 o 
  -2   3   7       19.55       16.03      1.15 o 
  -1   3   7        2.79        2.73      1.14 o 
   0   3   7      358.14      355.05      7.28 o 
   1   3   7       28.22       19.99      4.95 o 
   2   3   7        5.60       15.95      5.40 o 
   3   3   7     2009.87     2045.25     40.25 o 
   4   3   7      497.30      453.58      6.99 o 
   5   3   7       11.19       15.03      3.30 o 
   6   3   7       67.57       60.24      2.61 o 
   7   3   7       23.78       26.26      1.16 o 
   8   3   7      140.27      139.10      3.05 o 
   9   3   7      441.76      408.90     16.31 o 
  10   3   7      240.59      237.94      5.98 o 
  11   3   7      715.15      760.10     19.77 o 
  12   3   7       96.60      100.84      8.30 o 
  13   3   7       10.96       16.03      5.80 o 
 -12   4   7        1.27       15.46      5.34 o 
 -11   4   7       33.56       23.76      4.55 o 
 -10   4   7        2.93       16.48      3.87 o 
  -9   4   7       75.00       55.37      6.48 o 
  -7   4   7      818.84      810.25     28.54 o 
  -6   4   7      326.58      323.56     12.73 o 
  -5   4   7      183.39      148.59      7.16 o 
  -4   4   7       37.53       40.33      7.28 o 
  -3   4   7      387.56      367.24      7.53 o 
  -2   4   7      619.85      609.35     12.20 o 
  -1   4   7       47.19       55.61      7.39 o 
   0   4   7       14.71       11.37      0.91 o 
   1   4   7      408.23      441.18      7.62 o 
   2   4   7      645.24      688.10     11.48 o 
   3   4   7      269.76      274.54      7.16 o 
   4   4   7     1247.24     1241.50     18.27 o 
   5   4   7     2111.16     2092.99     66.85 o 
   7   4   7        6.52       -2.41      2.41 o 
   8   4   7       13.76       12.20      1.53 o 
   9   4   7       31.00       25.77     12.56 o 
  10   4   7       39.32       37.51      4.32 o 
  11   4   7        5.29        6.61      3.52 o 
  12   4   7      209.59      181.79     11.82 o 
  13   4   7       85.94       82.99      8.19 o 
 -12   5   7       88.94       85.49      7.96 o 
 -11   5   7      501.78      556.16     29.45 o 
 -10   5   7      169.74      198.73     10.46 o 
  -9   5   7      136.50      173.03      9.66 o 
  -8   5   7       86.69       88.56      6.03 o 
  -7   5   7      223.36      227.49     11.26 o 
  -6   5   7     1459.45     1409.50     46.95 o 
  -5   5   7      287.96      269.55     10.69 o 
  -4   5   7        5.74       12.73      2.50 o 
  -3   5   7       92.90       83.24      3.53 o 
  -2   5   7       53.51       65.83      3.58 o 
  -1   5   7       74.72       66.68      3.41 o 
   0   5   7      617.39      611.06      9.32 o 
   1   5   7      236.46      211.10      7.62 o 
   2   5   7      297.79      271.94      4.53 o 
   3   5   7       15.92       18.51      9.32 o 
   4   5   7      140.29      140.18      7.73 o 
   5   5   7       22.51       19.44      2.61 o 
   6   5   7      192.07      188.60      6.47 o 
   7   5   7      181.58      182.60      6.51 o 
   8   5   7      286.47      315.21     12.90 o 
   9   5   7      355.53      325.03     10.01 o 
  10   5   7      109.11      107.31      5.39 o 
  11   5   7       15.59       14.48      6.03 o 
  12   5   7        0.27        6.21      3.32 o 
  13   5   7      128.13      147.68     10.57 o 
 -11   6   7        1.44        5.57      4.43 o 
 -10   6   7        0.01        6.59      4.32 o 
  -9   6   7       16.44       26.15      4.89 o 
  -8   6   7     1342.58     1417.35     49.00 o 
  -7   6   7      903.23      968.73     34.11 o 
  -6   6   7      570.22      538.77     20.24 o 
  -5   6   7      141.78      151.55      7.73 o 
  -4   6   7       24.83       19.90      3.52 o 
  -3   6   7        4.43        1.14      4.55 o 
  -2   6   7       66.90       69.13     11.54 o 
  -1   6   7      466.71      454.53     14.44 o 
   0   6   7     1145.17     1127.15     16.81 o 
   1   6   7     1136.47     1112.72     16.53 o 
   2   6   7      247.50      251.16      8.53 o 
   3   6   7        2.71        2.99      8.92 o 
   4   6   7       20.81       25.56      3.92 o 
   5   6   7     2468.25     2525.96     58.72 o 
   6   6   7      833.70      848.91     21.26 o 
   7   6   7      421.63      414.51      9.44 o 
   8   6   7      185.07      200.45      5.85 o 
   9   6   7       54.03       72.26      4.46 o 
  10   6   7       16.61       19.09      3.30 o 
  11   6   7       66.97       62.45      4.43 o 
  12   6   7      204.56      235.26      8.12 o 
 -11   7   7       14.74       11.71      3.98 o 
 -10   7   7       24.89       39.11      6.03 o 
  -9   7   7      191.27      208.28     11.03 o 
  -8   7   7       63.38       79.92      5.80 o 
  -7   7   7      139.69      168.03      9.32 o 
  -6   7   7      174.69      193.16      8.64 o 
  -5   7   7        2.18        3.98      3.75 o 
  -4   7   7      290.55      332.76     12.85 o 
  -3   7   7       26.44       21.49      3.52 o 
  -2   7   7      519.60      548.02     13.84 o 
  -1   7   7     2571.92     2579.06     83.79 o 
   0   7   7      300.47      322.66     10.23 o 
   1   7   7      312.13      288.16     13.07 o 
   2   7   7      193.69      199.92      3.92 o 
   3   7   7      285.59      270.33     16.94 o 
   4   7   7       40.54       38.98      8.98 o 
   5   7   7       33.06       31.11      2.87 o 
   6   7   7     1006.02      993.63     25.01 o 
   7   7   7      415.08      401.77     11.82 o 
   8   7   7       51.21       47.18      3.87 o 
   9   7   7      118.33      118.12      5.80 o 
  10   7   7       53.31       49.51      3.41 o 
  11   7   7      184.80      195.20      7.01 o 
  12   7   7       14.03        7.62      8.58 o 
 -10   8   7       40.96       35.13      4.43 o 
  -9   8   7       47.50       47.98      6.37 o 
  -8   8   7       34.15       27.17      4.66 o 
  -7   8   7       16.51       10.91      4.43 o 
  -6   8   7       47.70       56.84      5.46 o 
  -5   8   7       45.52       35.47      4.55 o 
  -4   8   7       66.49       88.34      5.12 o 
  -3   8   7      527.05      509.55     18.19 o 
  -2   8   7      179.31      191.55     13.07 o 
  -1   8   7      450.29      412.17     17.62 o 
   0   8   7       37.24       33.54      1.53 o 
   1   8   7       56.61       50.40      1.81 o 
   2   8   7        0.13        2.68      2.84 o 
   3   8   7      308.12      352.39     10.08 o 
   4   8   7      608.45      596.32     15.51 o 
   5   8   7      862.93      886.54     23.76 o 
   6   8   7      809.85      913.25     23.42 o 
   7   8   7      371.94      345.72     10.00 o 
   8   8   7      142.21      136.88      5.91 o 
   9   8   7       61.86       54.68      3.75 o 
  10   8   7      119.98      126.31      6.59 o 
  11   8   7      124.72      109.71      8.19 o 
  -9   9   7        6.98        8.07      3.30 o 
  -8   9   7      164.66      151.89     10.12 o 
  -7   9   7       44.81       28.08      3.87 o 
  -6   9   7      360.05      376.31     16.03 o 
  -5   9   7      108.64      121.53      7.05 o 
  -4   9   7      531.22      531.04     20.01 o 
  -3   9   7       30.11       30.92      3.75 o 
  -2   9   7        1.48       -2.39      2.39 o 
  -1   9   7      599.08      603.02     15.35 o 
   0   9   7      135.18      125.69      6.65 o 
   1   9   7        0.32        4.98      2.67 o 
   2   9   7     1021.66     1008.96     18.19 o 
   3   9   7      762.78      761.06     19.09 o 
   4   9   7      184.24      192.19      8.58 o 
   5   9   7      832.57      834.47     22.62 o 
   6   9   7      814.61      847.09     22.62 o 
   7   9   7      171.79      186.68      6.82 o 
   8   9   7      341.31      348.79     11.26 o 
   9   9   7       15.33        7.05      2.73 o 
  10   9   7      219.89      203.05      8.87 o 
  11   9   7       43.80       35.93      5.34 o 
  -9  10   7      149.07      161.66     11.37 o 
  -8  10   7       57.20       58.55      5.80 o 
  -7  10   7       45.04       66.39      5.68 o 
  -6  10   7      321.85      311.96     14.10 o 
  -5  10   7      416.61      435.88     17.74 o 
  -4  10   7      226.68      223.74      9.89 o 
  -3  10   7       14.91       21.83      3.52 o 
  -2  10   7      177.57      132.90      7.16 o 
  -1  10   7       19.09       15.25      2.73 o 
   0  10   7      206.78      205.60      5.19 o 
   1  10   7       22.27       18.57      1.36 o 
   2  10   7      587.72      562.63     10.12 o 
   3  10   7       97.10       94.01      2.12 o 
   4  10   7     1153.04     1219.14     50.76 o 
   5  10   7      265.84      280.13      9.55 o 
   6  10   7       54.42       54.57      4.21 o 
   7  10   7        3.30        5.80      2.27 o 
   8  10   7       90.41       85.61      5.23 o 
   9  10   7       99.38      119.60      6.48 o 
  10  10   7       58.71       65.71      5.80 o 
  -8  11   7      432.46      392.56     22.96 o 
  -7  11   7      129.81      133.70      9.78 o 
  -6  11   7        8.73       24.78      4.43 o 
  -5  11   7      329.77      305.25     16.83 o 
  -4  11   7      133.41      112.32      6.71 o 
  -3  11   7      123.75      114.48      6.25 o 
  -2  11   7      453.33      462.71     12.85 o 
  -1  11   7      709.07      746.02     18.76 o 
   0  11   7       89.34       82.08      3.64 o 
   1  11   7       33.87       32.29      1.93 o 
   2  11   7      621.74      672.14     30.35 o 
   3  11   7      478.88      482.12     26.38 o 
   4  11   7      210.72      228.40     14.84 o 
   5  11   7      223.30      208.28      7.50 o 
   6  11   7       96.07      104.93      6.48 o 
   7  11   7      107.52      102.43      5.57 o 
   8  11   7        0.95        0.45      2.39 o 
   9  11   7      399.27      455.89     25.92 o 
  -6  12   7       23.00       11.37      3.87 o 
  -5  12   7      237.15      265.23     13.87 o 
  -4  12   7      676.65      728.97     37.29 o 
  -3  12   7       71.58       80.83      4.55 o 
  -2  12   7        0.85       -2.05      2.27 o 
  -1  12   7       12.53        0.34      1.93 o 
   0  12   7      365.47      345.84     10.23 o 
   1  12   7      299.66      291.04     12.62 o 
   2  12   7      231.88      240.11     11.14 o 
   3  12   7      134.37      151.27      6.22 o 
   4  12   7        5.25       17.51      2.96 o 
   5  12   7       27.33       27.06      3.18 o 
   6  12   7       89.21       82.54      5.34 o 
   7  12   7       53.09       49.45      6.14 o 
  -5  13   7        5.10        9.78      3.64 o 
  -3  13   7       19.85       13.87      2.39 o 
  -2  13   7        0.06        2.50      1.71 o 
  -1  13   7      165.19      179.74     10.69 o 
   0  13   7       17.34        0.91      3.75 o 
   1  13   7      126.83      145.18      9.10 o 
   2  13   7       51.02       58.32      5.57 o 
   3  13   7        7.48       18.64      4.32 o 
   4  13   7      249.28      240.34     10.69 o 
   6  13   7       37.54       30.01      5.91 o 
  -2  14   7      129.88      124.72      8.53 o 
  -1  14   7       11.55       10.80      2.96 o 
   0  14   7       43.31       71.51      6.37 o 
   1  14   7       23.20        7.50      3.98 o 
   2  14   7       32.24       30.35      3.98 o 
  -4 -12   8       79.19       60.94      6.14 o 
  -3 -12   8        4.41        8.07      4.21 o 
  -2 -12   8      202.61      152.00     11.37 o 
  -1 -12   8       27.96       27.17      3.98 o 
   0 -12   8      303.98      333.56     18.64 o 
   1 -12   8       77.75       79.92      6.71 o 
   2 -12   8        3.33        9.44      4.43 o 
   3 -12   8        8.93       16.83      5.23 o 
   4 -12   8      142.22      131.88      8.87 o 
   5 -12   8       87.67      140.86     10.23 o 
  -6 -11   8       80.73      104.02      8.41 o 
  -5 -11   8        0.16       -3.87      3.87 o 
  -4 -11   8       99.84      135.06      9.55 o 
  -3 -11   8      356.50      384.15     20.24 o 
  -2 -11   8       14.13        5.68      4.77 o 
  -1 -11   8        3.05        2.27      3.98 o 
   0 -11   8        0.11       -2.96      2.96 o 
   1 -11   8        1.43       -4.21      4.21 o 
   2 -11   8        0.33       -2.84      2.84 o 
   3 -11   8       17.18       16.94      5.00 o 
   5 -11   8       17.42       14.44      5.34 o 
   6 -11   8       16.36       14.32      5.00 o 
   7 -11   8        7.12        8.41      4.89 o 
  -7 -10   8      118.94      107.09      8.75 o 
  -6 -10   8       68.15       72.19      7.28 o 
  -5 -10   8       11.75       11.94      3.52 o 
  -4 -10   8       19.60       19.33      5.12 o 
  -3 -10   8      109.27      120.51      7.84 o 
  -2 -10   8        1.31        4.66      4.77 o 
  -1 -10   8       93.91       81.17      5.68 o 
   0 -10   8      570.11      618.01     24.10 o 
   1 -10   8      478.63      564.35     22.17 o 
   2 -10   8        5.74        5.57      4.32 o 
   3 -10   8      187.53      172.92     10.00 o 
   4 -10   8       14.30       21.83      4.77 o 
   5 -10   8        2.75       -4.21      4.21 o 
   6 -10   8        0.01       -3.98      3.98 o 
   7 -10   8       44.69       45.25      4.89 o 
   8 -10   8      314.09      315.48     18.30 o 
  -8  -9   8        9.27       -3.98      4.32 o 
  -7  -9   8       11.11       19.55      3.41 o 
  -6  -9   8      943.24      914.05     43.43 o 
  -5  -9   8      494.71      570.60     21.94 o 
  -4  -9   8        0.01       -0.91      3.41 o 
  -3  -9   8      216.10      227.26     10.80 o 
  -2  -9   8       71.69       71.74      5.57 o 
  -1  -9   8      232.18      194.63     10.12 o 
   0  -9   8       33.54       29.10      4.55 o 
   1  -9   8     1173.21     1221.01     41.38 o 
   2  -9   8      719.07      744.31     27.40 o 
   3  -9   8      363.59      352.21     15.23 o 
   4  -9   8        0.13        0.34      3.75 o 
   5  -9   8       50.55       46.84      5.00 o 
   6  -9   8       68.09       52.98      5.91 o 
   7  -9   8       75.50       76.97      7.28 o 
   8  -9   8      342.72      318.10     17.74 o 
   9  -9   8      340.64      328.67     18.30 o 
  -9  -8   8       32.40       52.52      6.14 o 
  -8  -8   8       40.45       44.34      5.80 o 
  -7  -8   8        6.92       12.16      4.43 o 
  -6  -8   8       37.42       34.22      5.23 o 
  -5  -8   8      135.32      137.11      7.84 o 
  -4  -8   8       59.81       36.95      3.64 o 
  -3  -8   8       73.05       78.22      6.37 o 
  -2  -8   8      334.57      338.79      8.33 o 
  -1  -8   8      226.56      232.61     10.46 o 
   0  -8   8      647.10      588.22     22.06 o 
   1  -8   8      193.19      187.02      9.89 o 
   2  -8   8      545.73      535.47     19.78 o 
   3  -8   8        0.68        5.68      4.09 o 
   4  -8   8       43.60       61.73      6.37 o 
   5  -8   8      188.24      158.25      9.55 o 
   6  -8   8     1236.50     1226.12     46.38 o 
   7  -8   8       15.17       30.01      4.66 o 
   8  -8   8       56.02       61.62      6.59 o 
   9  -8   8       53.62       35.36      6.14 o 
  10  -8   8        1.79       28.08      4.77 o 
 -10  -7   8      144.54      156.78     10.69 o 
  -9  -7   8       34.33       26.72      5.12 o 
  -8  -7   8        3.43       23.53      5.12 o 
  -7  -7   8      159.89      164.85      9.55 o 
  -6  -7   8      326.98      326.97     14.21 o 
  -5  -7   8        0.47       11.94      4.43 o 
  -4  -7   8      270.25      280.13      8.64 o 
  -3  -7   8     1218.33     1216.57     30.24 o 
  -2  -7   8      461.54      425.87     11.71 o 
  -1  -7   8       76.28       71.91      2.79 o 
   0  -7   8      777.23      778.19     26.83 o 
   1  -7   8      770.52      758.53     26.03 o 
   2  -7   8        2.23        0.34      4.09 o 
   3  -7   8      527.73      522.51     20.12 o 
   4  -7   8      119.48      123.69      7.73 o 
   5  -7   8       16.78       24.67      4.66 o 
   6  -7   8        6.71        3.52      4.09 o 
   7  -7   8     1074.18     1072.19     39.56 o 
   8  -7   8      174.31      159.28      9.78 o 
   9  -7   8      387.02      454.98     22.62 o 
  10  -7   8       48.18       45.02      5.80 o 
  11  -7   8       22.12       28.54      5.12 o 
 -10  -6   8       89.10       92.31      8.19 o 
  -9  -6   8      470.79      533.76     26.15 o 
  -8  -6   8      266.67      263.64     12.85 o 
  -7  -6   8       54.18       47.18      5.12 o 
  -6  -6   8        1.25       -1.82      1.82 o 
  -5  -6   8        5.53        4.66      1.93 o 
  -4  -6   8        9.37       14.44      1.71 o 
  -3  -6   8       31.41       26.79      3.64 o 
  -2  -6   8        6.90        3.52      1.59 o 
  -1  -6   8      563.05      543.57     11.08 o 
   0  -6   8        4.89        2.38      2.73 o 
   1  -6   8        0.54       -1.48      2.50 o 
   2  -6   8       75.10       73.67      5.68 o 
   3  -6   8      633.11      610.50     21.94 o 
   4  -6   8      162.25      157.46      8.07 o 
   5  -6   8      219.82      173.03      9.21 o 
   6  -6   8       91.10       94.82      6.82 o 
   7  -6   8       84.12       79.92      6.48 o 
   8  -6   8        3.18        0.80      3.52 o 
   9  -6   8       70.19       56.96      5.68 o 
  10  -6   8      192.50      203.27     11.60 o 
  11  -6   8      534.26      586.40     28.19 o 
 -11  -5   8        3.61        1.48      3.87 o 
 -10  -5   8       36.32       17.96      3.75 o 
  -9  -5   8       61.47       52.86      6.03 o 
  -8  -5   8      216.25      249.20     12.05 o 
  -7  -5   8      318.01      278.19     12.96 o 
  -6  -5   8      825.68      813.32     20.58 o 
  -5  -5   8     1212.95     1173.37     28.42 o 
  -4  -5   8        3.49        1.25      1.25 o 
  -3  -5   8      244.66      224.76      6.82 o 
  -2  -5   8      664.71      652.00     16.60 o 
  -1  -5   8      670.66      623.01     15.35 o 
   0  -5   8      309.10      359.39      7.58 o 
   1  -5   8       27.58       32.28      1.48 o 
   2  -5   8     2592.42     2659.05     84.58 o 
   3  -5   8     2388.30     2460.43     79.81 o 
   4  -5   8      116.65      129.83      6.71 o 
   5  -5   8       20.04       18.42      2.96 o 
   6  -5   8       19.09       14.55      1.71 o 
   7  -5   8      219.72      213.05      6.82 o 
   8  -5   8        0.42        9.32      3.75 o 
   9  -5   8      360.26      346.29     14.78 o 
  10  -5   8      507.56      524.21     25.92 o 
  11  -5   8       42.56       67.64      6.03 o 
 -11  -4   8       13.46       18.87      3.75 o 
 -10  -4   8       22.50       36.27      5.34 o 
  -9  -4   8       41.25       55.82      5.80 o 
  -8  -4   8       61.21       76.97      6.25 o 
  -7  -4   8      508.41      535.02     21.15 o 
  -6  -4   8        8.62       17.51      1.82 o 
  -5  -4   8      230.36      272.17      8.19 o 
  -4  -4   8     2718.43     2671.44     62.30 o 
  -3  -4   8      699.36      669.74     23.53 o 
  -2  -4   8        5.86        0.00      2.61 o 
  -1  -4   8       64.60       54.46      4.32 o 
   0  -4   8       63.26       45.23      2.51 o 
   1  -4   8       36.12       44.53      3.52 o 
   2  -4   8       30.66       39.72     11.88 o 
   3  -4   8      708.06      683.04     23.76 o 
   4  -4   8     2638.49     2437.92     79.81 o 
   5  -4   8      624.71      584.36     15.23 o 
   6  -4   8      233.54      240.45      7.05 o 
   7  -4   8        0.86       -1.36      1.59 o 
   8  -4   8      259.78      283.31     13.42 o 
   9  -4   8        5.32       15.80      3.87 o 
  10  -4   8      414.92      439.29     18.99 o 
  11  -4   8       13.60       21.71      4.21 o 
  12  -4   8      244.99      254.32     14.44 o 
 -11  -3   8       54.70       47.18      5.91 o 
 -10  -3   8       91.36       62.98      7.28 o 
  -9  -3   8      103.22       96.41      6.71 o 
  -8  -3   8      101.25       91.86      6.37 o 
  -6  -3   8      503.24      468.62     12.28 o 
  -5  -3   8       37.10       45.70      2.50 o 
  -4  -3   8       49.03       51.84      2.84 o 
  -2  -3   8        0.01        5.34      2.73 o 
  -1  -3   8      923.17      926.77     21.61 o 
   0  -3   8       77.05       60.25      2.73 o 
   1  -3   8      303.69      273.99      6.31 o 
   2  -3   8      357.18      339.30      7.44 o 
   3  -3   8      125.93      118.43      3.87 o 
   4  -3   8      233.28      258.76      5.73 o 
   5  -3   8      240.97      232.15      7.05 o 
   6  -3   8     2349.84     2266.25     53.09 o 
   7  -3   8        4.34        1.93      1.71 o 
   8  -3   8      636.59      678.26     23.42 o 
   9  -3   8       52.68       54.46      4.77 o 
  10  -3   8       79.75       88.68      5.91 o 
  11  -3   8       39.99       30.92      4.43 o 
  12  -3   8      296.35      325.94     17.51 o 
 -12  -2   8        8.72        1.48      4.43 o 
 -11  -2   8       12.39       16.83      3.98 o 
 -10  -2   8        4.20        6.82      3.41 o 
  -9  -2   8      278.26      267.96     13.07 o 
  -8  -2   8        7.60       12.96      4.43 o 
  -7  -2   8        6.88        9.10      4.43 o 
  -6  -2   8     1502.27     1563.78     36.38 o 
  -5  -2   8        0.94        4.66      1.25 o 
  -4  -2   8     2094.37     2040.02     47.52 o 
  -3  -2   8      587.12      606.18     20.69 o 
  -2  -2   8      426.84      419.67     10.85 o 
  -1  -2   8      474.34      475.27      9.69 o 
   0  -2   8      321.15      336.26      7.15 o 
   1  -2   8       80.83       71.66      2.09 o 
   2  -2   8      661.46      704.02     23.87 o 
   3  -2   8      132.60      121.58      3.32 o 
   4  -2   8     1026.07      945.02     25.75 o 
   5  -2   8      241.55      216.67     17.91 o 
   6  -2   8      190.21      210.98      7.84 o 
   7  -2   8       35.19       35.81      3.64 o 
   8  -2   8      491.29      514.78     19.78 o 
   9  -2   8      407.89      424.97     16.83 o 
  10  -2   8      129.25      133.92      7.05 o 
  11  -2   8       63.58       47.18      5.12 o 
  12  -2   8        0.26        7.96      3.18 o 
  13  -2   8       69.02       72.99      6.25 o 
 -12  -1   8        0.19       11.94      5.57 o 
 -11  -1   8      210.18      185.65     12.28 o 
 -10  -1   8      132.96      160.98      8.87 o 
  -9  -1   8        0.68       -0.68      4.55 o 
  -8  -1   8      209.97      149.16      8.07 o 
  -7  -1   8     1610.87     1611.07     53.77 o 
  -6  -1   8      464.07      447.13     16.37 o 
  -5  -1   8      249.31      252.16      6.71 o 
  -4  -1   8       89.64      103.11      3.52 o 
  -3  -1   8     1214.46     1227.37     40.70 o 
  -2  -1   8       58.99       58.89      2.96 o 
  -1  -1   8       68.58       51.47      6.48 o 
   0  -1   8        7.94        6.77      1.17 o 
   1  -1   8      564.71      571.48      9.90 o 
   2  -1   8      158.88      143.45     10.46 o 
   3  -1   8      415.00      394.61      7.08 o 
   4  -1   8      221.19      212.26      5.91 o 
   5  -1   8       18.01       13.76      1.25 o 
   6  -1   8       50.17       55.67      1.90 o 
   7  -1   8      194.52      212.03      6.08 o 
   8  -1   8        9.23       11.70      2.67 o 
  10  -1   8       68.22       73.21      4.89 o 
  11  -1   8      145.57      150.86      7.96 o 
  12  -1   8      206.23      188.40      9.27 o 
  13  -1   8       64.05       62.08      4.37 o 
 -12   0   8        6.85        6.14      3.07 o 
 -11   0   8      193.86      206.00     12.96 o 
 -10   0   8      150.24      140.29      9.10 o 
  -9   0   8       12.54       18.42      1.59 o 
  -8   0   8        9.27       13.87      1.36 o 
  -7   0   8        1.03       -2.61      2.61 o 
  -6   0   8       18.84       13.76      0.80 o 
  -5   0   8      318.33      270.92     11.82 o 
  -4   0   8     3207.42     3300.59     73.67 o 
  -3   0   8     2457.12     2405.29     55.93 o 
  -2   0   8      122.50       96.07      3.87 o 
  -1   0   8      363.21      415.76     10.57 o 
   0   0   8       59.49       61.26      7.79 o 
   1   0   8       74.75      101.28      7.62 o 
   2   0   8      802.55      869.49     14.52 o 
   3   0   8     1448.93     1440.29     23.68 o 
   4   0   8     1001.36      949.17     15.79 o 
   5   0   8     1263.15     1314.11     19.48 o 
   6   0   8     1604.78     1611.55     26.52 o 
   7   0   8      876.67      827.56     14.46 o 
   8   0   8      165.14      130.40      3.43 o 
   9   0   8      400.90      401.40     24.90 o 
  10   0   8      154.73      160.18     10.12 o 
  11   0   8      393.28      381.65     17.22 o 
  12   0   8      852.33      906.60     30.61 o 
 -12   1   8      150.45      147.57     10.35 o 
 -11   1   8       14.84       22.96      5.34 o 
 -10   1   8      353.10      354.25     16.37 o 
  -9   1   8      508.34      478.74     20.69 o 
  -8   1   8        2.29       -1.82      2.84 o 
  -7   1   8      124.90      118.24      7.28 o 
  -6   1   8        4.87       17.51      3.41 o 
  -5   1   8      338.63      327.42     13.07 o 
  -4   1   8      372.71      360.62      6.93 o 
  -3   1   8     1043.44     1021.03     19.78 o 
  -2   1   8     1209.55     1149.50     21.94 o 
  -1   1   8      429.66      396.54     10.12 o 
   0   1   8        7.58       10.91      1.48 o 
   1   1   8     2283.02     2399.48     38.11 o 
   2   1   8        6.39        4.26      0.77 o 
   3   1   8        6.51        8.61      2.39 o 
   4   1   8        0.06       -0.14      0.95 o 
   5   1   8       62.08       48.75      1.50 o 
   6   1   8      956.44      969.30     15.96 o 
   7   1   8       85.33       82.70      3.92 o 
   8   1   8     1453.40     1391.92     30.58 o 
   9   1   8      239.64      210.94     12.68 o 
  10   1   8      260.94      288.35      8.42 o 
  11   1   8       17.78       16.19      1.97 o 
  12   1   8      396.96      397.00     14.67 o 
  13   1   8       68.12       75.83      6.48 o 
 -12   2   8       67.52       71.22      4.87 o 
 -11   2   8       67.71       69.51     12.68 o 
 -10   2   8       51.34       47.20      9.61 o 
  -9   2   8       88.01       77.45      4.74 o 
  -8   2   8        5.93        2.86      3.01 o 
  -7   2   8        2.82       -1.99      1.99 o 
  -6   2   8      137.64      129.16      5.85 o 
  -5   2   8       84.89       63.67      4.66 o 
  -4   2   8      496.84      488.52     17.51 o 
  -3   2   8       22.01       23.87      1.48 o 
  -2   2   8      310.02      319.80      6.93 o 
  -1   2   8      144.88      129.49      3.41 o 
   0   2   8      221.61      241.13      5.34 o 
   1   2   8      115.65      105.92      2.47 o 
   2   2   8      833.87      871.89     13.03 o 
   3   2   8      128.96      112.45      2.63 o 
   4   2   8      725.43      720.57     20.98 o 
   5   2   8      152.18      142.44      3.17 o 
   6   2   8      655.68      653.70     11.05 o 
   7   2   8       67.29       64.72     10.23 o 
   8   2   8        2.37        4.81      1.31 o 
   9   2   8     1641.09     1585.02     54.68 o 
  10   2   8       90.87       92.42      3.21 o 
  11   2   8       98.29       81.19      3.89 o 
  12   2   8       61.70       67.99      6.82 o 
  13   2   8      326.08      416.32     22.40 o 
 -12   3   8        0.21        1.25      4.21 o 
 -11   3   8      282.43      354.48     18.99 o 
 -10   3   8      102.42      121.42      8.41 o 
  -9   3   8       52.34       54.91      5.91 o 
  -8   3   8      105.80       85.04      6.14 o 
  -7   3   8     1077.54     1146.09     40.13 o 
  -6   3   8      581.49      524.67     19.55 o 
  -5   3   8      212.85      209.53      8.87 o 
  -4   3   8      334.31      322.50      8.96 o 
  -3   3   8      187.92      196.00      4.43 o 
  -2   3   8     1679.48     1705.09     27.74 o 
  -1   3   8      177.32      195.88      4.55 o 
   0   3   8       48.30       51.50      2.39 o 
   1   3   8      106.25       87.07      7.84 o 
   2   3   8      200.17      214.10     13.24 o 
   3   3   8      489.04      499.70     11.77 o 
   4   3   8      418.65      441.31      8.41 o 
   5   3   8     1447.85     1381.69     22.55 o 
   6   3   8       94.83       81.57      5.12 o 
   7   3   8       33.62       26.06      1.13 o 
   8   3   8       61.14       68.82      2.49 o 
   9   3   8        8.35        8.09      2.90 o 
  10   3   8      190.68      172.28      6.37 o 
  11   3   8      360.47      380.13     17.28 o 
  12   3   8       36.78       57.53      6.59 o 
  13   3   8      218.20      210.10     13.30 o 
 -11   4   8       30.68       41.04      5.68 o 
 -10   4   8      116.26      149.04      9.66 o 
  -9   4   8       82.39      100.05      6.59 o 
  -8   4   8      313.92      292.41     12.73 o 
  -7   4   8        0.92        8.07      3.18 o 
  -6   4   8      641.12      702.14     25.24 o 
  -5   4   8      564.18      552.98     19.90 o 
  -4   4   8      510.44      596.07     20.69 o 
  -3   4   8      160.85      162.00      8.98 o 
  -2   4   8      614.08      655.96     10.12 o 
  -1   4   8      590.50      593.56     10.23 o 
   0   4   8      574.94      582.42     11.60 o 
   1   4   8      405.58      416.72      7.68 o 
   2   4   8       79.32       74.06      7.28 o 
   3   4   8       57.77       58.62      1.59 o 
   4   4   8      867.49      889.84     14.75 o 
   5   4   8      287.93      283.75      6.25 o 
   6   4   8     1432.28     1430.30     22.79 o 
   7   4   8       17.56       10.71      2.04 o 
   8   4   8      419.89      386.49     24.90 o 
   9   4   8      216.61      234.83     14.95 o 
  10   4   8        0.57       -1.88      1.88 o 
  11   4   8      445.88      496.55     18.29 o 
  12   4   8      205.65      174.51     11.37 o 
 -11   5   8       71.54       40.59      6.37 o 
 -10   5   8       81.27       67.42      6.71 o 
  -9   5   8      357.43      329.35     15.23 o 
  -8   5   8       34.71       46.50      4.77 o 
  -7   5   8       74.43       52.86      4.32 o 
  -6   5   8       39.32       22.62      3.41 o 
  -5   5   8      737.42      718.39     26.49 o 
  -4   5   8      602.93      583.45     20.69 o 
  -3   5   8       43.26       52.08      2.98 o 
  -2   5   8     2051.41     1959.06     36.98 o 
  -1   5   8     1171.14     1140.48     17.08 o 
   0   5   8      310.43      313.89      5.91 o 
   1   5   8        1.56        8.32      1.14 o 
   2   5   8     1648.60     1700.61     27.98 o 
   3   5   8     1421.94     1383.87     25.47 o 
   4   5   8      935.47      946.44     20.92 o 
   5   5   8     1564.69     1579.58     52.41 o 
   6   5   8     2163.74     2128.30     48.91 o 
   7   5   8      338.08      296.83     32.74 o 
   8   5   8       10.01       17.02      8.92 o 
   9   5   8       42.67       56.04      7.90 o 
  10   5   8      863.44      935.83     25.55 o 
  11   5   8      185.28      161.21     20.29 o 
  12   5   8      162.54      159.42      8.16 o 
 -11   6   8      202.06      184.29     13.30 o 
 -10   6   8        8.63       14.89      5.12 o 
  -9   6   8        0.05       -1.14      4.09 o 
  -8   6   8      342.56      303.21     13.76 o 
  -7   6   8        0.09        1.71      4.21 o 
  -6   6   8      122.92      121.76      6.82 o 
  -4   6   8       61.87       74.01      5.12 o 
  -3   6   8     1074.47     1078.33     36.15 o 
  -2   6   8       10.62       20.11      1.99 o 
  -1   6   8      170.19      148.93      9.21 o 
   0   6   8      498.77      468.10      7.72 o 
   1   6   8       17.33       17.94      1.21 o 
   2   6   8      359.69      374.89      6.67 o 
   3   6   8       17.00       16.44      8.81 o 
   4   6   8     1754.18     1760.13     40.68 o 
   5   6   8      328.69      295.79      9.27 o 
   6   6   8        1.71        5.12      3.07 o 
   7   6   8       85.37       77.12      3.87 o 
   8   6   8      107.10      114.93      4.15 o 
   9   6   8      181.70      191.33     11.20 o 
  10   6   8      112.87      121.21      9.38 o 
  11   6   8      218.46      237.39      8.35 o 
  12   6   8        0.02       -3.17      3.17 o 
 -10   7   8       19.19       30.92      5.68 o 
  -9   7   8       53.03       35.70      5.34 o 
  -8   7   8       13.59        8.64      4.32 o 
  -7   7   8      172.03      154.27      8.64 o 
  -6   7   8        7.81       13.53      3.98 o 
  -5   7   8       99.94       83.33      5.80 o 
  -4   7   8      238.70      244.77     10.91 o 
  -3   7   8       27.28       25.47      3.41 o 
  -2   7   8      253.37      262.64      6.16 o 
  -1   7   8      402.18      401.10      8.54 o 
   0   7   8      154.84      150.35      3.42 o 
   1   7   8      592.83      601.82     10.67 o 
   2   7   8      906.70      924.59     41.10 o 
   3   7   8        1.72        2.58      4.60 o 
   4   7   8      470.45      461.82     18.42 o 
   5   7   8        6.37        4.64      5.40 o 
   6   7   8        6.12       11.71      3.18 o 
   7   7   8       13.48       19.44      2.73 o 
   8   7   8     1202.95     1227.83     31.72 o 
   9   7   8        0.98       -2.05      2.05 o 
  10   7   8      241.66      268.30     10.57 o 
  11   7   8      722.37      703.73     35.81 o 
 -10   8   8        0.19       -1.59      3.98 o 
  -9   8   8      229.88      244.88     14.67 o 
  -8   8   8      524.80      509.78     27.17 o 
  -7   8   8       81.02       58.89      5.23 o 
  -6   8   8       80.24      123.12      7.62 o 
  -5   8   8      910.49      856.87     31.26 o 
  -4   8   8      114.35      153.71      7.62 o 
  -3   8   8       60.44       47.07      4.21 o 
  -2   8   8       15.24       20.15      2.02 o 
  -1   8   8     1278.40     1284.82     31.26 o 
   0   8   8     1195.99     1121.41     19.17 o 
   1   8   8        0.15        3.82      0.84 o 
   2   8   8      556.79      523.90     21.49 o 
   3   8   8       23.23       20.59      6.14 o 
   4   8   8      263.33      222.06     11.60 o 
   5   8   8      113.02      104.38      4.44 o 
   6   8   8       68.85       62.98      3.87 o 
   7   8   8      775.74      792.40     21.83 o 
   8   8   8        0.54       -2.96      2.96 o 
   9   8   8       97.07       95.16      5.80 o 
  10   8   8       50.25       44.91      3.75 o 
  11   8   8        1.33        5.80      4.09 o 
  -9   9   8       53.92       52.18      6.03 o 
  -8   9   8      150.35      163.60     10.80 o 
  -7   9   8      560.42      595.84     27.85 o 
  -6   9   8      249.77      282.51     13.53 o 
  -5   9   8        6.45        4.32      4.09 o 
  -4   9   8       86.47       62.87      5.00 o 
  -3   9   8       68.29       51.84      4.89 o 
  -2   9   8       67.39       74.24      4.32 o 
  -1   9   8      129.09      122.60      4.32 o 
   0   9   8      335.24      342.13      7.50 o 
   1   9   8     1182.42     1158.56     19.98 o 
   2   9   8        1.22        1.80      1.42 o 
   3   9   8      390.49      408.94     11.85 o 
   4   9   8      433.03      419.16     12.57 o 
   5   9   8      280.67      269.14      9.72 o 
   6   9   8       20.86       18.53      2.73 o 
   7   9   8       10.76        5.23      2.16 o 
   8   9   8       34.18       33.08      3.75 o 
   9   9   8       15.55        9.66      2.50 o 
  10   9   8       78.58       72.31      6.82 o 
  -8  10   8       75.40       69.58      6.48 o 
  -7  10   8      436.95      467.94     24.56 o 
  -6  10   8      121.77      118.24      8.41 o 
  -5  10   8       22.13       21.83      4.09 o 
  -4  10   8       28.31       28.65      3.98 o 
  -3  10   8     1062.24     1047.52     39.34 o 
  -2  10   8      202.82      183.49      9.21 o 
  -1  10   8       28.78       28.16      5.12 o 
   0  10   8       94.97      113.28      7.67 o 
   1  10   8      217.90      205.36      5.32 o 
   2  10   8        0.95        2.96      1.31 o 
   3  10   8      750.61      703.92     28.19 o 
   4  10   8     1310.42     1316.94     53.38 o 
   5  10   8      852.77      853.00     23.31 o 
   6  10   8       30.85       25.92      3.18 o 
   7  10   8        1.02        4.77      3.07 o 
   8  10   8      269.80      273.31     11.14 o 
   9  10   8        0.01        1.25      4.32 o 
  -7  11   8      104.13      123.92      8.87 o 
  -6  11   8      223.14      255.23     14.44 o 
  -5  11   8       17.23       19.44      4.09 o 
  -4  11   8      189.37      163.71      9.89 o 
  -2  11   8       42.82       59.80      3.64 o 
  -1  11   8      223.95      230.56      7.50 o 
   0  11   8        1.07        0.80      1.59 o 
   1  11   8        7.82       11.69      5.68 o 
   2  11   8        1.43       -2.96      2.96 o 
   3  11   8        0.13       -3.75      3.75 o 
   4  11   8       41.30       43.76     13.13 o 
   5  11   8      487.71      501.36     17.39 o 
   6  11   8       30.73       47.41      4.55 o 
   7  11   8      210.07      248.98     10.57 o 
   8  11   8       23.86       11.60      4.77 o 
  -6  12   8       54.71       38.20      4.43 o 
  -5  12   8       50.14       38.99      5.34 o 
  -4  12   8      171.20      168.49     10.12 o 
  -3  12   8        7.85        4.77      2.39 o 
  -2  12   8       33.13       30.70      3.30 o 
  -1  12   8      155.99      155.07     10.80 o 
   0  12   8       36.41       23.42      4.89 o 
   1  12   8        5.74       22.17      4.43 o 
   2  12   8      118.27      117.52     11.08 o 
   3  12   8        2.07        7.99      5.34 o 
   4  12   8      216.93      228.20      9.50 o 
   5  12   8      147.48      149.04      7.39 o 
   6  12   8      192.88      160.30      7.62 o 
   7  12   8      136.51      136.88     10.23 o 
  -4  13   8        0.27        0.11      1.82 o 
  -3  13   8      182.65      144.84     10.57 o 
  -2  13   8       39.88       44.91      6.03 o 
  -1  13   8        0.93        1.82      4.09 o 
   0  13   8      308.92      317.42     17.62 o 
   1  13   8      422.24      409.28     21.94 o 
   2  13   8        0.51       -2.61      2.61 o 
   3  13   8      157.09      133.12      6.89 o 
   4  13   8       13.97       11.71      3.52 o 
   5  13   8       54.76       57.75      6.93 o 
  -2 -12   9        2.79        5.34      4.43 o 
  -1 -12   9       11.60       29.90      4.21 o 
   0 -12   9       86.74       81.63      7.16 o 
  -4 -11   9       70.54       70.71      6.93 o 
  -3 -11   9       84.76       72.87      7.28 o 
  -2 -11   9      697.01      732.95     36.95 o 
  -1 -11   9      237.55      246.93     14.78 o 
   0 -11   9       56.23       45.93      4.32 o 
   1 -11   9       75.44       85.61      7.39 o 
   2 -11   9        0.34        5.34      3.30 o 
   3 -11   9      430.29      527.85     25.58 o 
   4 -11   9        2.59       19.90      4.55 o 
   5 -11   9      499.73      479.76     26.60 o 
  -6 -10   9        0.44       -4.21      4.21 o 
  -5 -10   9      104.29       86.06      7.16 o 
  -4 -10   9       50.95       73.90      7.50 o 
  -3 -10   9       51.12       46.50      5.91 o 
  -2 -10   9        0.21       16.14      4.77 o 
  -1 -10   9      752.85      807.07     31.15 o 
   0 -10   9      165.26      149.27      9.44 o 
   1 -10   9        6.97        8.19      4.32 o 
   2 -10   9      107.45      124.37      8.07 o 
   3 -10   9        2.85       -2.61      4.21 o 
   4 -10   9       73.00       68.55      6.82 o 
   5 -10   9       10.74       13.42      4.32 o 
   6 -10   9      118.41      124.26     10.00 o 
   7 -10   9      157.28      149.61     10.46 o 
  -7  -9   9      403.90      428.15     23.19 o 
  -6  -9   9      384.07      459.75     24.44 o 
  -5  -9   9       71.26       74.24      6.59 o 
  -4  -9   9        6.53       -4.21      4.21 o 
  -3  -9   9        9.44       17.96      4.55 o 
  -2  -9   9      129.73      118.92      7.62 o 
  -1  -9   9      225.29      217.14     10.57 o 
   0  -9   9      314.15      319.46     13.64 o 
   1  -9   9      325.99      337.65     14.32 o 
   2  -9   9        9.21       19.21      4.77 o 
   3  -9   9      229.98      218.05     10.69 o 
   4  -9   9       71.95       87.88      6.82 o 
   6  -9   9      601.65      646.43     32.74 o 
   7  -9   9        0.80        1.82      3.41 o 
   8  -9   9      275.36      298.54     16.60 o 
  -8  -8   9       90.73      111.19      9.66 o 
  -7  -8   9        6.94        1.36      3.98 o 
  -6  -8   9       66.98       67.19      5.91 o 
  -5  -8   9      202.86      222.60     11.94 o 
  -4  -8   9      181.37      189.18     10.00 o 
  -3  -8   9        6.87        9.10      4.55 o 
  -2  -8   9       30.59       33.21      1.76 o 
  -1  -8   9      581.49      607.78     22.74 o 
   0  -8   9     1299.25     1281.38     44.00 o 
   1  -8   9       41.24       58.21      6.59 o 
   2  -8   9      398.86      469.99     18.87 o 
   3  -8   9       81.10       95.16      7.28 o 
   4  -8   9       93.57       88.45      6.03 o 
   5  -8   9        1.35        8.75      4.32 o 
   6  -8   9       12.42       16.83      4.43 o 
   7  -8   9      407.73      417.23     21.83 o 
   8  -8   9       25.73       20.80      5.12 o 
   9  -8   9        4.27        6.37      3.52 o 
  -9  -7   9        7.91       12.96      3.75 o 
  -8  -7   9       35.58       54.46      5.91 o 
  -7  -7   9       21.99       26.60      4.21 o 
  -6  -7   9      136.27      113.80      7.62 o 
  -5  -7   9        2.05       -1.48      4.55 o 
  -4  -7   9      119.22      108.00      7.84 o 
  -3  -7   9      177.65      221.01     10.23 o 
  -2  -7   9      588.18      569.87     14.74 o 
  -1  -7   9      113.76       97.36      3.32 o 
   0  -7   9     1300.47     1185.08     41.04 o 
   1  -7   9      564.27      563.21     20.35 o 
   2  -7   9       40.93       42.63      5.46 o 
   3  -7   9       18.39       29.22      4.43 o 
   4  -7   9        1.64        2.05      3.07 o 
   5  -7   9      193.01      187.13      9.55 o 
   6  -7   9      543.71      505.46     21.49 o 
   7  -7   9      331.30      295.93     13.42 o 
   8  -7   9      246.72      200.09     12.51 o 
   9  -7   9        2.65       12.39      4.43 o 
  10  -7   9      289.61      330.04     17.05 o 
 -10  -6   9      109.83      103.68      8.87 o 
  -8  -6   9      305.19      313.55     17.74 o 
  -7  -6   9      230.98      261.48     12.85 o 
  -6  -6   9       13.96       15.46      4.89 o 
  -5  -6   9       22.20       26.49      2.61 o 
  -3  -6   9        0.03        7.39      1.82 o 
  -2  -6   9      204.03      193.04      6.25 o 
  -1  -6   9      198.20      205.98      4.83 o 
   0  -6   9      581.95      583.59     11.62 o 
   1  -6   9      601.43      624.03     22.17 o 
   2  -6   9      218.21      200.89      9.32 o 
   3  -6   9      127.92      114.14      6.93 o 
   4  -6   9      106.98       97.32      6.03 o 
   5  -6   9       10.00       -3.75      3.75 o 
   6  -6   9      428.16      393.47     16.94 o 
   7  -6   9      914.35      945.77     36.27 o 
   8  -6   9      370.95      390.18     15.80 o 
   9  -6   9       73.89       61.73      5.91 o 
  10  -6   9        5.31       12.05      4.21 o 
  11  -6   9      117.42      136.20      9.32 o 
 -10  -5   9        5.48       -4.32      4.32 o 
  -9  -5   9      235.25      249.77     14.78 o 
  -8  -5   9      603.03      599.59     24.56 o 
  -7  -5   9      171.74      173.37      9.21 o 
  -6  -5   9       21.43       16.03      4.43 o 
  -5  -5   9       37.59       33.65      4.55 o 
  -4  -5   9       64.46       71.40      2.96 o 
  -3  -5   9        5.09        1.25      1.71 o 
  -2  -5   9       87.42       79.14      4.43 o 
  -1  -5   9     1210.18     1249.45     23.74 o 
   0  -5   9      345.11      338.16      7.42 o 
   1  -5   9      139.82      139.67      3.41 o 
   2  -5   9      410.82      376.42     15.12 o 
   3  -5   9       34.67       32.51      4.66 o 
   4  -5   9      836.71      796.84     27.97 o 
   5  -5   9     1195.45     1091.40     38.99 o 
   6  -5   9       20.21       13.98      3.18 o 
   7  -5   9        0.10       -3.64      3.64 o 
   9  -5   9      186.92      191.34      9.89 o 
  10  -5   9        0.18        4.89      3.87 o 
  11  -5   9      231.42      261.60     15.69 o 
 -10  -4   9       55.13       53.55      6.59 o 
  -9  -4   9      394.13      382.10     19.44 o 
  -8  -4   9        1.14        2.61      4.32 o 
  -7  -4   9       50.08       56.50      4.89 o 
  -6  -4   9       51.82       41.72      2.39 o 
  -5  -4   9      209.88      194.86      6.37 o 
  -4  -4   9      560.50      564.12     15.35 o 
  -3  -4   9      101.33       84.47      6.48 o 
  -2  -4   9       14.02       11.60      2.84 o 
  -1  -4   9     2470.61     2530.27     94.53 o 
   0  -4   9       99.70      101.67      3.80 o 
   1  -4   9     1268.82     1163.70     27.57 o 
   2  -4   9      990.12      983.79     23.71 o 
   3  -4   9     2353.31     2260.23     73.44 o 
   4  -4   9      477.58      485.33     18.08 o 
   5  -4   9      906.75      838.90     29.22 o 
   6  -4   9       44.92       32.06      2.39 o 
   7  -4   9       35.42       25.01      2.39 o 
   8  -4   9       67.26       74.81      5.68 o 
  10  -4   9      446.21      402.11     21.26 o 
  11  -4   9       61.84       51.05      5.34 o 
 -11  -3   9      363.59      380.51     20.80 o 
 -10  -3   9      160.82      117.21     10.12 o 
  -9  -3   9       31.75       56.05      6.14 o 
  -8  -3   9      572.25      605.62     24.44 o 
  -7  -3   9      382.91      421.21     18.19 o 
  -6  -3   9      549.34      555.02     14.78 o 
  -5  -3   9      139.92      111.87      4.09 o 
  -4  -3   9      607.85      577.88     15.23 o 
  -3  -3   9     3484.31     3626.19    116.53 o 
  -2  -3   9      195.30      154.27      8.19 o 
  -1  -3   9        0.67        2.06      4.83 o 
   0  -3   9      277.41      298.21      6.56 o 
   1  -3   9       95.96       78.44      3.41 o 
   2  -3   9     1939.10     1899.31     43.61 o 
   3  -3   9      684.19      661.05     16.56 o 
   4  -3   9      245.98      240.68      6.48 o 
   5  -3   9       72.89       60.48      2.39 o 
   6  -3   9      395.49      418.83     11.82 o 
   7  -3   9       89.40      104.48      6.03 o 
   8  -3   9      369.85      364.48     14.55 o 
   9  -3   9      526.65      546.95     20.69 o 
  10  -3   9       68.27       54.00      4.66 o 
  11  -3   9       28.03       23.99      4.21 o 
  12  -3   9       12.03       13.76      3.75 o 
 -11  -2   9        0.01       -4.43      4.43 o 
 -10  -2   9      121.77      155.41     10.12 o 
  -9  -2   9       96.30       70.60      6.48 o 
  -8  -2   9        5.13        1.02      3.41 o 
  -7  -2   9       18.74        1.93      4.09 o 
  -6  -2   9        2.08        6.03      1.25 o 
  -5  -2   9       71.66      101.07      6.48 o 
  -4  -2   9       53.59       23.53      4.89 o 
  -3  -2   9      314.46      292.29     11.71 o 
  -2  -2   9      206.04      225.67      9.55 o 
  -1  -2   9        0.35       -1.25      2.27 o 
   0  -2   9     1117.25     1100.14     20.86 o 
   1  -2   9      166.52      140.27     10.23 o 
   2  -2   9      113.53      120.86      6.48 o 
   3  -2   9       13.46       23.19      7.96 o 
   4  -2   9      465.64      428.64     10.63 o 
   5  -2   9     1835.12     1725.78     39.90 o 
   6  -2   9      196.66      180.88      4.43 o 
   7  -2   9      386.11      330.83     13.76 o 
   8  -2   9      675.74      631.20     23.31 o 
   9  -2   9      161.16      163.94      7.96 o 
  10  -2   9       99.39      121.65      6.93 o 
  11  -2   9       53.27       63.55      5.23 o 
  12  -2   9      221.14      224.55      9.65 o 
 -11  -1   9       88.88       74.92      7.39 o 
 -10  -1   9      120.06      104.82      7.39 o 
  -8  -1   9       12.61       10.00      3.07 o 
  -7  -1   9      129.65      141.54      8.19 o 
  -6  -1   9      166.27      159.05      8.30 o 
  -5  -1   9      129.53      123.69      4.09 o 
  -4  -1   9        0.72       -3.30      3.30 o 
  -3  -1   9      501.92      489.77     18.19 o 
  -2  -1   9      139.42      169.05      7.84 o 
  -1  -1   9      979.33     1071.17     35.70 o 
   0  -1   9        0.17        5.95      1.07 o 
   1  -1   9     1972.04     2028.97     32.67 o 
   2  -1   9     2000.03     2007.15     72.76 o 
   3  -1   9       31.69       25.84      2.84 o 
   4  -1   9      519.76      484.51     20.69 o 
   5  -1   9       80.28       72.34      5.29 o 
   6  -1   9      892.34      842.69     14.75 o 
   7  -1   9      550.73      528.87     10.18 o 
   8  -1   9       21.48       26.03      7.67 o 
   9  -1   9      339.34      337.87     10.31 o 
  10  -1   9      255.93      272.00      8.65 o 
  11  -1   9      101.45      107.61      5.38 o 
  12  -1   9      155.17      185.67     14.21 o 
 -11   0   9       18.52        9.21      4.77 o 
 -10   0   9      212.26      195.88     11.60 o 
  -9   0   9      164.50      144.61      8.64 o 
  -7   0   9       49.58       33.42      5.23 o 
  -6   0   9      146.20      166.21      8.64 o 
  -5   0   9        4.02       12.51      3.75 o 
  -4   0   9      142.77      148.14      7.62 o 
  -3   0   9      300.61      281.83     11.48 o 
  -2   0   9     1146.68     1148.36     37.97 o 
  -1   0   9      167.45      131.88      4.89 o 
   0   0   9      978.32     1014.81     54.40 o 
   1   0   9     1474.02     1437.04     51.56 o 
   2   0   9      354.98      341.15      6.40 o 
   3   0   9       16.59       34.90      2.73 o 
   4   0   9        5.61        2.80      3.01 o 
   5   0   9      309.07      298.71     21.60 o 
   6   0   9      231.81      220.22      4.62 o 
   7   0   9      168.02      155.62     12.16 o 
   8   0   9        1.86        6.18      3.18 o 
   9   0   9       87.19      104.29      3.64 o 
  10   0   9       30.78       32.21      5.57 o 
  11   0   9      162.16      152.53     16.37 o 
  12   0   9      108.52       91.18      8.19 o 
 -11   1   9      127.80      139.50     10.00 o 
 -10   1   9      409.71      407.23     20.46 o 
  -9   1   9      415.61      432.92     19.78 o 
  -8   1   9      324.72      368.35     16.03 o 
  -7   1   9       62.69       82.08      7.05 o 
  -6   1   9      392.42      395.86     10.12 o 
  -5   1   9      142.66      162.80      4.66 o 
  -4   1   9      104.79      108.69      3.41 o 
  -3   1   9      101.24      101.07      3.30 o 
  -2   1   9        0.32        0.23      1.59 o 
  -1   1   9      190.60      200.09      6.14 o 
   0   1   9      105.73      115.62      3.87 o 
   1   1   9     2410.88     2508.43     36.20 o 
   2   1   9     4629.72     4588.08     72.20 o 
   3   1   9     1512.25     1547.52     25.21 o 
   4   1   9      219.43      190.46     13.02 o 
   5   1   9      102.77      101.35      2.60 o 
   6   1   9       46.00       43.17      2.22 o 
   7   1   9        0.50        1.33      1.04 o 
   8   1   9       53.13       38.58      2.27 o 
   9   1   9      442.25      407.50     11.65 o 
  10   1   9      179.08      189.53      5.38 o 
  11   1   9       40.15       32.83      2.59 o 
  12   1   9      124.51      172.46     11.37 o 
 -11   2   9      200.66      182.01     10.80 o 
 -10   2   9        0.70       -3.07      3.07 o 
  -9   2   9      347.51      363.23     17.17 o 
  -8   2   9       22.27       47.52      4.89 o 
  -7   2   9       12.41       11.94      4.21 o 
  -5   2   9      613.37      562.98     14.10 o 
  -4   2   9     2018.72     2022.51     45.93 o 
  -3   2   9      419.22      425.99     10.69 o 
  -2   2   9      907.45      944.18     18.76 o 
  -1   2   9      104.35       97.32      2.84 o 
   0   2   9      170.44      175.53      4.09 o 
   1   2   9        4.08       12.74      2.56 o 
   2   2   9     2961.31     2954.54     46.74 o 
   3   2   9     3639.49     3522.45     56.02 o 
   4   2   9     1125.58     1131.02     18.80 o 
   5   2   9      979.98      900.51     15.36 o 
   6   2   9       10.86        4.76      2.56 o 
   7   2   9       41.62       39.54      2.44 o 
   8   2   9        0.18       -0.81      1.76 o 
   9   2   9       50.50       55.49      5.74 o 
  10   2   9      179.98      181.77      5.26 o 
  11   2   9      197.28      199.86     11.94 o 
  12   2   9      156.96      119.49      9.89 o 
 -11   3   9        0.06        9.81     10.86 o 
 -10   3   9       58.99       51.04      8.24 o 
  -9   3   9      109.82      124.64     11.03 o 
  -8   3   9       64.28       61.61     11.03 o 
  -7   3   9       27.45       35.46      3.61 o 
  -6   3   9      135.00      135.26     13.30 o 
  -4   3   9      398.24      327.99      8.87 o 
  -3   3   9      171.48      164.62      3.87 o 
  -2   3   9      241.86      257.16      6.03 o 
  -1   3   9      239.57      256.14      5.68 o 
   0   3   9      603.00      615.96     12.51 o 
   1   3   9        4.09        4.21      1.14 o 
   2   3   9       73.75       78.77      9.15 o 
   3   3   9     2440.27     2414.55     38.61 o 
   4   3   9        4.23        3.22      1.02 o 
   5   3   9      573.19      588.24     16.37 o 
   6   3   9        0.54        0.34      1.48 o 
   7   3   9      662.52      734.52     18.08 o 
   8   3   9      107.77       89.43      3.03 o 
   9   3   9       85.70      107.18     13.02 o 
  10   3   9      592.16      667.37     19.05 o 
  11   3   9       55.77       53.32      9.55 o 
  12   3   9       74.49       58.09      6.82 o 
 -11   4   9       97.20       56.62      6.14 o 
 -10   4   9       67.54       53.55      6.25 o 
  -9   4   9      209.51      208.16     11.94 o 
  -7   4   9       59.25       71.40      5.80 o 
  -6   4   9       54.29       62.87      5.12 o 
  -5   4   9       29.77       29.41      3.47 o 
  -4   4   9      221.88      227.77     11.82 o 
  -3   4   9       56.92       46.95      1.71 o 
  -2   4   9      262.95      257.84      5.12 o 
  -1   4   9      174.53      151.89      3.52 o 
   0   4   9      833.00      849.70     17.05 o 
   1   4   9      554.12      570.87     10.29 o 
   2   4   9     1130.95     1110.70     18.53 o 
   3   4   9      586.95      565.15     23.53 o 
   4   4   9     1274.92     1288.92     20.98 o 
   5   4   9      171.02      188.07      6.54 o 
   6   4   9      346.91      337.08      5.98 o 
   7   4   9        8.24        5.13      9.32 o 
   8   4   9      354.20      384.93     20.46 o 
   9   4   9      353.86      353.77     19.50 o 
  10   4   9        0.58        9.97      2.87 o 
  11   4   9      551.69      598.90     29.22 o 
  12   4   9       16.56       15.25      4.55 o 
 -10   5   9        4.47        4.43      3.18 o 
  -9   5   9        4.19       11.37      4.43 o 
  -8   5   9      899.44      935.42     33.88 o 
  -7   5   9      551.25      599.36     22.51 o 
  -6   5   9      109.42       99.14      7.39 o 
  -5   5   9        9.84        5.80      4.21 o 
  -4   5   9        0.55       -2.50      2.50 o 
  -3   5   9     1151.40     1119.21     21.11 o 
  -2   5   9       14.86       15.23      1.25 o 
  -1   5   9      626.35      561.96     10.12 o 
   0   5   9      118.27      107.81      9.61 o 
   1   5   9      760.08      702.44     16.26 o 
   2   5   9      313.09      321.08      6.81 o 
   3   5   9       77.35       76.87      2.34 o 
   4   5   9        2.77        1.44      2.50 o 
   6   5   9     1595.96     1582.48     37.90 o 
   7   5   9      729.08      694.91     18.21 o 
   8   5   9        0.56        5.34      2.46 o 
   9   5   9       61.31       54.60      4.37 o 
  10   5   9       88.76       91.68     20.92 o 
  11   5   9      179.41      191.02      8.43 o 
  12   5   9       33.62       28.22     13.76 o 
 -10   6   9       23.52       11.37      3.52 o 
  -9   6   9       47.13       47.18      5.57 o 
  -8   6   9       39.48       37.06      5.00 o 
  -7   6   9      163.46      124.03      7.50 o 
  -6   6   9      251.69      270.46     12.85 o 
  -5   6   9     1285.71     1291.72     44.91 o 
  -4   6   9      372.82      405.98     16.71 o 
  -3   6   9      295.69      306.16     12.28 o 
  -2   6   9       91.73       89.77      8.53 o 
  -1   6   9     1232.82     1193.72     23.76 o 
   0   6   9     1060.77      990.25     16.55 o 
   1   6   9      309.04      337.97      7.96 o 
   2   6   9      298.77      314.11      5.85 o 
   3   6   9      117.81      140.82      8.36 o 
   4   6   9      109.38      110.98      8.47 o 
   5   6   9      441.72      449.14     12.62 o 
   6   6   9        5.94        6.48      3.18 o 
   7   6   9       22.19        8.98      3.98 o 
   8   6   9      398.72      423.90     36.55 o 
   9   6   9      188.58      225.90     22.51 o 
  10   6   9      350.65      384.00     19.55 o 
  11   6   9      659.10      710.23     43.54 o 
  -9   7   9       60.30       72.65      6.82 o 
  -8   7   9      214.95      217.83     12.16 o 
  -7   7   9        1.52       -2.50      3.98 o 
  -6   7   9      221.92      228.74     11.82 o 
  -5   7   9      181.58      146.77      7.73 o 
  -4   7   9       15.21       15.46      2.84 o 
  -3   7   9      590.48      603.68     22.40 o 
  -2   7   9      882.37      831.31     20.50 o 
  -1   7   9     1785.87     1731.70     34.26 o 
   0   7   9      509.95      511.26      9.50 o 
   1   7   9      296.63      290.73      5.78 o 
   2   7   9       84.08       79.10      5.29 o 
   3   7   9      338.25      335.96      5.98 o 
   4   7   9      270.03      275.89      8.69 o 
   5   7   9        1.43        0.93      9.49 o 
   6   7   9      980.64     1028.65     26.03 o 
   7   7   9      132.96      141.66      6.03 o 
   8   7   9       64.60       45.25      3.75 o 
   9   7   9        2.26        8.07      2.61 o 
  10   7   9      227.21      234.77     10.00 o 
  11   7   9        2.78        2.50      3.98 o 
  -9   8   9       91.06       93.79      8.98 o 
  -8   8   9       20.58       16.03      3.64 o 
  -7   8   9      105.81       90.72      8.53 o 
  -6   8   9       15.82       32.51      4.89 o 
  -5   8   9       43.05       27.17      3.30 o 
  -4   8   9       16.75       12.28      3.52 o 
  -3   8   9        4.84        2.39      2.27 o 
  -2   8   9      209.36      218.28      9.78 o 
  -1   8   9       43.68       38.93      5.91 o 
   0   8   9      461.82      474.16      9.78 o 
   1   8   9      840.56      826.17     52.35 o 
   2   8   9       96.75      104.99      2.65 o 
   3   8   9      437.19      417.78     11.78 o 
   4   8   9      486.38      481.02     13.46 o 
   5   8   9       16.11       13.98      3.30 o 
   6   8   9        1.38       -2.73      2.73 o 
   7   8   9        2.89       -2.39      2.39 o 
   8   8   9      670.92      656.09     19.10 o 
   9   8   9      218.03      204.87      9.32 o 
  10   8   9       48.89       51.50      5.46 o 
  -8   9   9       40.61       40.47      5.12 o 
  -7   9   9      128.30      131.65      9.21 o 
  -6   9   9        0.37       10.46      3.07 o 
  -5   9   9      163.30      151.89      7.84 o 
  -4   9   9        3.95       -1.71      2.96 o 
  -3   9   9       88.31      121.53      6.93 o 
  -2   9   9      275.70      268.87     11.94 o 
  -1   9   9        5.82       13.11      1.48 o 
   0   9   9      581.89      599.89     24.50 o 
   1   9   9       58.23       58.85      2.61 o 
   2   9   9     1309.36     1312.65     41.44 o 
   3   9   9      547.61      584.80     17.17 o 
   4   9   9       13.62       12.79      9.21 o 
   5   9   9       74.04       71.00      4.23 o 
   6   9   9       23.49       21.15      3.41 o 
   7   9   9       21.42       14.78      3.30 o 
   8   9   9        0.79        7.05      2.50 o 
   9   9   9      124.33      115.62     10.46 o 
  -7  10   9      402.29      405.87     22.17 o 
  -6  10   9      656.74      704.52     33.88 o 
  -5  10   9      332.42      339.36     18.08 o 
  -4  10   9       17.59       17.74      3.75 o 
  -3  10   9       79.44       53.32      5.12 o 
  -2  10   9       11.41       15.80      2.50 o 
  -1  10   9       39.72       59.80      3.18 o 
   0  10   9       92.08       89.43      5.51 o 
   1  10   9        0.25       -0.36      6.25 o 
   2  10   9        3.87        5.00      2.84 o 
   3  10   9      220.56      211.97      9.78 o 
   4  10   9      346.07      392.53     24.16 o 
   5  10   9      364.09      393.44     25.81 o 
   6  10   9      154.01      118.12      5.91 o 
   7  10   9       34.83       27.17      3.30 o 
   8  10   9       11.09        8.30      4.55 o 
   9  10   9        0.05       12.62      3.87 o 
  -5  11   9        7.40       13.07      3.87 o 
  -4  11   9        2.68       -1.93      1.93 o 
  -3  11   9      314.63      276.15     14.55 o 
  -2  11   9      718.63      729.88     23.87 o 
  -1  11   9      236.03      257.96      8.64 o 
   0  11   9      115.41      118.80      8.30 o 
   1  11   9        0.20        2.50      5.23 o 
   2  11   9      469.76      440.45     31.61 o 
   3  11   9      328.08      363.22     16.66 o 
   4  11   9      449.36      450.76     16.47 o 
   5  11   9      730.77      764.32     27.17 o 
   6  11   9      117.16      136.31      7.05 o 
   7  11   9       81.86       82.08      7.50 o 
  -4  12   9        6.43        7.96      2.73 o 
  -3  12   9       64.14       70.60      4.43 o 
  -2  12   9      189.50      173.26     11.03 o 
  -1  12   9      709.94      772.28     36.61 o 
   0  12   9      213.75      234.08     13.76 o 
   1  12   9       76.88       78.33      6.82 o 
   2  12   9        0.40        4.65      4.55 o 
   3  12   9      204.74      184.75      8.45 o 
   4  12   9      689.74      695.16     24.63 o 
   5  12   9       51.65       39.22      4.09 o 
   6  12   9       72.39       89.24      9.10 o 
  -2  13   9       14.71        5.57      3.18 o 
  -1  13   9      139.17      145.75     11.03 o 
   0  13   9       29.98       20.35      4.66 o 
   1  13   9       16.08       21.15      4.77 o 
   2  13   9      156.52      153.02     10.91 o 
   3  13   9      100.99       96.85     14.89 o 
  -2 -11  10       48.66       47.98      6.14 o 
  -1 -11  10        3.25       11.37      4.89 o 
   0 -11  10       60.09       69.69      6.48 o 
   1 -11  10       16.94       23.31      5.46 o 
   2 -11  10        9.11        9.32      3.18 o 
   3 -11  10        2.38        7.28      4.43 o 
  -5 -10  10       31.60       25.24      5.34 o 
  -4 -10  10      257.32      283.42     16.14 o 
  -3 -10  10       55.14       56.96      5.46 o 
  -2 -10  10      329.57      325.72     18.64 o 
  -1 -10  10      693.17      644.50     32.97 o 
   0 -10  10      229.56      207.48     12.39 o 
   1 -10  10       15.66       10.12      3.52 o 
   2 -10  10       18.52       22.74      5.00 o 
   3 -10  10       33.19       44.34      5.91 o 
   4 -10  10      368.06      371.99     20.24 o 
   5 -10  10       49.05       57.75      6.03 o 
   6 -10  10      221.76      209.19     13.98 o 
  -6  -9  10      407.29      393.13     22.74 o 
  -5  -9  10        9.74        8.07      4.43 o 
  -4  -9  10        6.71       22.51      5.23 o 
  -3  -9  10       46.63       68.89      6.59 o 
  -2  -9  10      945.19      985.90     45.70 o 
  -1  -9  10       15.07       11.26      3.75 o 
   0  -9  10      607.63      674.85     26.83 o 
   1  -9  10     1450.10     1559.68     57.75 o 
   2  -9  10       46.90       47.64      5.00 o 
   3  -9  10       42.09       48.20      5.91 o 
   4  -9  10        0.27        3.41      2.84 o 
   5  -9  10      795.67      860.73     41.95 o 
   6  -9  10        5.68        9.55      4.77 o 
   7  -9  10       63.60       46.84      6.14 o 
  -7  -8  10        0.97        0.00      4.09 o 
  -6  -8  10        4.24        0.68      4.32 o 
  -5  -8  10      144.72      156.78      9.78 o 
  -4  -8  10      401.14      441.11     19.78 o 
  -3  -8  10       17.64       12.51      3.18 o 
  -2  -8  10       36.38       28.65      4.77 o 
  -1  -8  10       69.98       56.50      6.14 o 
   0  -8  10        3.96       11.48      3.41 o 
   1  -8  10      115.52       93.91      7.16 o 
   2  -8  10       97.87       92.54      7.05 o 
   3  -8  10      596.67      581.63     22.85 o 
   4  -8  10       10.61        3.07      3.07 o 
   5  -8  10      329.90      384.72     16.48 o 
   6  -8  10       47.17       62.76      5.12 o 
   7  -8  10       21.56       29.79      5.80 o 
   8  -8  10       99.94       81.51      7.73 o 
  -8  -7  10      240.93      209.19     13.64 o 
  -7  -7  10      404.97      398.82     22.17 o 
  -6  -7  10       41.56       39.79      5.12 o 
  -5  -7  10      151.43      153.25      8.98 o 
  -4  -7  10       96.01      110.16      7.16 o 
  -3  -7  10       47.18       49.57      4.77 o 
  -2  -7  10       13.63       13.60      1.51 o 
  -1  -7  10        2.58        4.24      1.27 o 
   0  -7  10      867.94      873.46     32.63 o 
   1  -7  10      411.15      419.39     17.62 o 
   2  -7  10      354.70      378.92     15.35 o 
   3  -7  10       46.25       36.38      5.12 o 
   4  -7  10       22.38        8.87      3.18 o 
   5  -7  10      128.79      138.93      8.30 o 
   6  -7  10      284.20      281.15     14.21 o 
   7  -7  10        3.76       12.62      4.32 o 
   8  -7  10      321.68      331.17     17.39 o 
   9  -7  10        3.53       -3.64      4.09 o 
  -9  -6  10       13.26       18.99      5.46 o 
  -8  -6  10       27.46       26.72      5.57 o 
  -7  -6  10      116.94       91.52      7.84 o 
  -6  -6  10      247.88      267.96     13.19 o 
  -5  -6  10       49.12       72.42      6.37 o 
  -4  -6  10       46.64       33.08      4.09 o 
  -3  -6  10        0.12        6.48      3.18 o 
  -2  -6  10      306.56      301.50     12.85 o 
  -1  -6  10      235.07      222.23      6.96 o 
   0  -6  10       35.03       38.05      4.26 o 
   1  -6  10       26.76       20.01      5.23 o 
   2  -6  10      314.88      303.32     12.28 o 
   3  -6  10      365.10      341.75     15.35 o 
   4  -6  10      345.11      320.37     13.53 o 
   5  -6  10      398.20      404.96     16.48 o 
   6  -6  10       16.05        4.89      3.98 o 
   7  -6  10       61.55       77.08      6.48 o 
   8  -6  10       12.41       19.90      3.52 o 
   9  -6  10      432.81      398.82     22.62 o 
  10  -6  10      144.95      125.74      9.10 o 
  -9  -5  10        4.72       -2.27      4.09 o 
  -8  -5  10      275.21      289.90     15.58 o 
  -7  -5  10      570.11      606.18     25.13 o 
  -6  -5  10      487.73      477.15     19.21 o 
  -5  -5  10       83.32       93.79      6.59 o 
  -4  -5  10        6.95        1.25      2.16 o 
  -3  -5  10      169.60      182.70      6.37 o 
  -2  -5  10      331.85      319.46      9.21 o 
  -1  -5  10      301.20      296.22      5.61 o 
   0  -5  10        5.50        6.61      8.92 o 
   1  -5  10      174.52      178.64      8.75 o 
   2  -5  10      222.06      248.07     11.14 o 
   3  -5  10       15.91        9.10      4.09 o 
   4  -5  10      692.43      716.35     26.83 o 
   5  -5  10     1102.59     1089.02     39.34 o 
   6  -5  10      323.25      333.33     14.21 o 
   7  -5  10       12.38        8.53      4.21 o 
   8  -5  10      331.52      343.11     15.35 o 
   9  -5  10      287.66      262.05     15.35 o 
  10  -5  10      163.94      189.86     10.91 o 
 -10  -4  10       67.19       54.91      6.71 o 
  -9  -4  10       39.51       37.06      6.03 o 
  -8  -4  10      786.30      861.87     40.93 o 
  -7  -4  10        0.94       -2.61      3.18 o 
  -6  -4  10      214.39      201.57      9.55 o 
  -5  -4  10      291.38      315.03     14.67 o 
  -4  -4  10      210.18      180.31      6.48 o 
  -3  -4  10        7.17        2.16      4.21 o 
  -2  -4  10      549.16      549.34     20.58 o 
  -1  -4  10      230.60      229.06     10.29 o 
   0  -4  10        3.52        3.96      3.13 o 
   1  -4  10       57.69       40.31      2.63 o 
   2  -4  10       40.69       39.67     11.31 o 
   3  -4  10       57.87       43.88      1.71 o 
   4  -4  10      177.02      158.71      8.87 o 
   5  -4  10      425.09      477.72     17.62 o 
   6  -4  10     1420.68     1394.38     47.52 o 
   7  -4  10      381.57      420.87     17.85 o 
   8  -4  10      405.37      406.78     17.05 o 
   9  -4  10       16.34        5.46      3.87 o 
  10  -4  10       84.75       86.97      6.82 o 
  11  -4  10      274.51      295.93     17.17 o 
 -10  -3  10       11.95       15.92      3.87 o 
  -9  -3  10      398.93      419.05     21.83 o 
  -8  -3  10       12.45        0.68      4.43 o 
  -7  -3  10        2.95       13.42      3.64 o 
  -6  -3  10        0.32        1.25      3.07 o 
  -5  -3  10       31.29       29.79      2.16 o 
  -4  -3  10      599.19      572.53     15.69 o 
  -3  -3  10       22.42       26.38      4.32 o 
  -2  -3  10       16.33       21.15      3.75 o 
  -1  -3  10      303.28      281.39      8.53 o 
   0  -3  10      121.13      119.52      3.41 o 
   1  -3  10       35.81       36.48      2.05 o 
   2  -3  10       48.29       48.98      2.24 o 
   3  -3  10      357.19      334.59     14.95 o 
   4  -3  10       68.54       62.87      2.61 o 
   5  -3  10     1083.24     1086.97     25.24 o 
   6  -3  10      628.18      582.54     22.28 o 
   7  -3  10      149.70      126.99      7.05 o 
   8  -3  10       86.85      102.32      6.37 o 
   9  -3  10        0.15       10.57      3.18 o 
  10  -3  10      712.50      766.37     35.47 o 
  11  -3  10      107.70      102.77      8.30 o 
 -10  -2  10       96.61      102.43      8.07 o 
  -9  -2  10      101.38      117.21      8.64 o 
  -8  -2  10      206.15      195.88     10.91 o 
  -7  -2  10      250.54      243.41     11.48 o 
  -6  -2  10      159.85      151.43      7.84 o 
  -5  -2  10      470.34      450.66     12.73 o 
  -4  -2  10      211.32      189.29      9.44 o 
  -3  -2  10      705.97      678.94     25.13 o 
  -2  -2  10      239.67      214.53      9.44 o 
  -1  -2  10        2.77        5.57      3.75 o 
   0  -2  10      816.19      809.21     15.92 o 
   1  -2  10      119.85      130.36     12.11 o 
   2  -2  10      417.50      401.42      8.66 o 
   3  -2  10      357.62      316.42      7.07 o 
   4  -2  10      850.79      824.30     27.06 o 
   5  -2  10      225.09      260.76      5.97 o 
   6  -2  10       61.15       55.71      2.61 o 
   7  -2  10      229.94      250.68      7.28 o 
   8  -2  10      139.99      134.83      7.39 o 
   9  -2  10        3.43        7.73      3.18 o 
  10  -2  10        0.00       15.77      6.93 o 
  11  -2  10       82.82       73.64     11.99 o 
 -10  -1  10       25.62       20.01      4.55 o 
  -9  -1  10      359.22      299.79     16.71 o 
  -8  -1  10       37.07       39.34      4.21 o 
  -7  -1  10        9.58        6.93      4.43 o 
  -6  -1  10        1.26       -2.84      2.84 o 
  -5  -1  10      429.66      420.53     11.14 o 
  -4  -1  10      480.47      561.73     20.58 o 
  -3  -1  10      956.68      909.96     32.40 o 
  -2  -1  10        4.39        1.48      2.61 o 
  -1  -1  10     1697.12     1663.82     54.34 o 
   0  -1  10       75.30       81.16      2.84 o 
   1  -1  10      254.82      247.44      7.11 o 
   2  -1  10      565.12      545.68      9.74 o 
   3  -1  10      210.69      222.81      4.87 o 
   4  -1  10      237.12      254.71     18.30 o 
   5  -1  10        2.51       -1.25      1.25 o 
   6  -1  10      205.50      197.74     18.87 o 
   7  -1  10       47.25       45.27      4.49 o 
   8  -1  10       17.70       18.29      1.98 o 
   9  -1  10      111.94      121.98     20.18 o 
  10  -1  10      145.90      161.83      7.04 o 
  11  -1  10        1.66       10.56      2.31 o 
  12  -1  10        1.35        9.10      5.12 o 
 -10   0  10      173.94      166.33     11.60 o 
  -9   0  10        1.97        5.23      3.41 o 
  -8   0  10      158.69      170.53      9.10 o 
  -7   0  10      217.21      233.29     11.48 o 
  -6   0  10       50.09       51.61      4.55 o 
  -5   0  10      591.77      513.76     20.12 o 
  -4   0  10      234.52      200.89      9.78 o 
  -3   0  10       25.66       16.71      4.43 o 
  -2   0  10      112.53       94.82      6.25 o 
  -1   0  10      349.85      343.22     13.53 o 
   0   0  10     3915.01     3983.84     89.33 o 
   1   0  10      484.53      466.66      8.66 o 
   2   0  10     2726.44     2824.43     74.69 o 
   3   0  10     2073.76     2069.37     33.39 o 
   4   0  10       30.77       36.17      8.01 o 
   5   0  10        8.93       20.19      3.58 o 
   6   0  10       45.32       54.39      7.28 o 
   7   0  10     1519.39     1461.98     25.00 o 
   8   0  10      288.52      243.86      9.15 o 
   9   0  10       64.87       84.03     11.82 o 
  11   0  10       26.16       20.23      2.24 o 
  12   0  10       73.48       34.22      6.14 o 
 -10   1  10        7.75       15.58      4.77 o 
  -9   1  10        2.35        4.21      4.89 o 
  -8   1  10       54.16       49.34      4.77 o 
  -7   1  10      208.95      195.32      9.66 o 
  -6   1  10      642.00      642.00     24.33 o 
  -5   1  10       32.33       33.99      3.64 o 
  -4   1  10      396.06      364.82     14.67 o 
  -3   1  10       64.09       47.64      5.00 o 
  -1   1  10       14.05       23.53      3.75 o 
   0   1  10        3.40        5.59      1.65 o 
   1   1  10     4866.48     4831.66     89.31 o 
   2   1  10     1629.49     1603.89     26.56 o 
   3   1  10      269.84      240.29      8.19 o 
   4   1  10      488.87      456.11      8.45 o 
   5   1  10        5.30        2.68      1.14 o 
   6   1  10        1.56       -0.97      1.21 o 
   7   1  10       63.76       80.00      4.38 o 
   8   1  10      285.62      289.60      7.37 o 
   9   1  10      124.80      116.14      4.49 o 
  10   1  10      158.85      146.03     14.15 o 
  11   1  10      213.17      186.33     12.39 o 
  12   1  10      302.33      317.08     18.53 o 
 -10   2  10      131.06      149.73     10.35 o 
  -9   2  10        0.04        5.91      4.32 o 
  -8   2  10        1.79        4.43      4.43 o 
  -7   2  10       30.60       42.18      5.57 o 
  -6   2  10      180.43      189.06      5.68 o 
  -5   2  10        0.01       -1.02      1.02 o 
  -4   2  10        3.45        0.57      1.14 o 
  -3   2  10        0.28       -1.02      1.02 o 
  -2   2  10      125.46      109.94      4.09 o 
  -1   2  10      237.65      200.43      6.25 o 
   0   2  10       18.40       17.85      4.49 o 
   1   2  10       32.33       38.69      2.27 o 
   2   2  10       41.07       32.51      4.83 o 
   3   2  10        0.97        0.66      2.05 o 
   4   2  10      470.77      486.36     29.45 o 
   5   2  10     1462.97     1446.58     24.22 o 
   6   2  10        7.84       17.67      1.32 o 
   7   2  10      109.90      125.63      3.67 o 
   8   2  10      340.67      366.91      8.33 o 
   9   2  10       44.74       49.23      3.52 o 
  10   2  10      217.82      212.79     11.99 o 
  11   2  10       21.17       32.25      3.50 o 
  12   2  10       90.82       79.70      7.16 o 
 -10   3  10      159.39      194.29     12.73 o 
  -9   3  10        7.73       -4.43      4.43 o 
  -8   3  10      199.53      213.28     10.69 o 
  -7   3  10       46.35       40.70      4.89 o 
  -6   3  10       57.67       40.93      5.12 o 
  -5   3  10        6.13        4.55      1.48 o 
  -4   3  10      736.95      671.90     16.83 o 
  -3   3  10      552.68      500.57     10.46 o 
  -2   3  10       39.61       39.34      2.50 o 
  -1   3  10      334.40      307.41      7.28 o 
   0   3  10       41.36       54.11      8.24 o 
   1   3  10      135.17      154.57     15.80 o 
   2   3  10     1754.04     1756.82     33.88 o 
   3   3  10        4.14        7.93      2.84 o 
   4   3  10     1117.13     1069.61     18.21 o 
   5   3  10      730.92      717.99     12.50 o 
   6   3  10      207.66      197.13      5.57 o 
   7   3  10      107.41      113.32      3.36 o 
   8   3  10      130.84      122.35      3.51 o 
   9   3  10       34.04       40.71      3.84 o 
  10   3  10      215.27      218.42     38.03 o 
  11   3  10       29.57       27.45      3.44 o 
  12   3  10       61.13       54.68      7.39 o 
 -10   4  10       80.93       72.62     12.73 o 
  -9   4  10      295.42      275.36     11.21 o 
  -8   4  10      176.42      191.41     13.30 o 
  -7   4  10       66.11       75.15      6.48 o 
  -6   4  10       37.93       50.82      4.77 o 
  -5   4  10        9.52       14.55      3.98 o 
  -4   4  10      113.21      125.40      4.55 o 
  -3   4  10      987.12      961.57     18.64 o 
  -2   4  10     2587.52     2560.36     46.61 o 
  -1   4  10       60.82       61.62      2.05 o 
   0   4  10      243.48      271.85      5.69 o 
   1   4  10     1043.82      957.52     49.06 o 
   2   4  10       92.73       79.14      2.68 o 
   3   4  10      325.87      288.59     17.79 o 
   4   4  10      126.59      130.36     11.37 o 
   5   4  10      952.18      954.24     16.21 o 
   6   4  10        0.07        1.71      0.67 o 
   7   4  10     1076.82     1051.69     20.69 o 
   8   4  10      292.33      310.84     10.38 o 
   9   4  10      100.58      113.81      5.67 o 
  10   4  10      371.09      368.80     14.03 o 
  11   4  10       10.29       13.30      5.91 o 
 -10   5  10       96.61      106.08     25.92 o 
  -9   5  10        0.50       11.71      5.12 o 
  -8   5  10       49.95       48.43      5.91 o 
  -7   5  10      403.80      437.70     18.08 o 
  -6   5  10     1273.89     1340.78     34.11 o 
  -5   5  10      107.74      118.64      7.90 o 
  -4   5  10        7.77        5.23      1.59 o 
  -3   5  10       94.32       69.12      2.27 o 
  -2   5  10      221.96      207.14      5.34 o 
  -1   5  10        8.07        6.71      1.14 o 
   0   5  10     1365.53     1327.05     20.20 o 
   1   5  10      633.85      636.50     29.96 o 
   2   5  10     1588.60     1563.64     30.14 o 
   3   5  10      176.59      175.40      8.01 o 
   4   5  10      129.89      129.08      7.84 o 
   5   5  10        2.56        2.76      0.45 o 
   6   5  10      308.78      293.59     11.08 o 
   7   5  10        3.52        0.13      2.51 o 
   8   5  10      211.81      213.36     16.71 o 
   9   5  10     1172.42     1288.56     35.05 o 
  10   5  10      475.85      514.08     18.62 o 
  11   5  10        0.02       -2.61      2.61 o 
  -9   6  10      106.00      128.01      9.44 o 
  -8   6  10       51.65       64.69      5.91 o 
  -7   6  10      482.58      457.59     20.24 o 
  -6   6  10       49.20       42.41      5.00 o 
  -5   6  10      290.52      297.75     13.53 o 
  -4   6  10      398.50      373.58     12.22 o 
  -3   6  10      116.71      121.30      6.93 o 
  -2   6  10       59.19       68.78      3.18 o 
  -1   6  10        4.62        2.50      1.25 o 
   0   6  10      353.93      353.25     23.93 o 
   1   6  10      386.19      373.09     26.38 o 
   2   6  10        0.28       -0.91      0.91 o 
   3   6  10     1903.35     1917.69     33.08 o 
   4   6  10       17.23       15.67      1.99 o 
   5   6  10       55.98       59.57      5.46 o 
   6   6  10      197.60      224.76     11.37 o 
   7   6  10       14.57       15.35      4.43 o 
   8   6  10       11.19       -2.27      3.98 o 
   9   6  10        0.53       -2.16      2.16 o 
  10   6  10       32.64       33.28      6.03 o 
  11   6  10       48.65       55.26     21.15 o 
  -9   7  10       73.85      104.14      8.41 o 
  -8   7  10        0.41        3.75      3.41 o 
  -7   7  10       55.43       49.11      5.68 o 
  -6   7  10      207.13      211.23     10.12 o 
  -5   7  10       30.31       10.00      3.87 o 
  -4   7  10        2.50        5.12      2.96 o 
  -3   7  10       31.64       15.80      3.30 o 
  -2   7  10      124.78      140.86      4.77 o 
  -1   7  10        1.64        1.81      2.90 o 
   0   7  10       58.54       54.60      2.01 o 
   1   7  10      587.88      544.77     11.03 o 
   2   7  10      631.44      642.96     28.76 o 
   3   7  10       17.44       13.76      0.91 o 
   4   7  10      137.29      143.66      5.62 o 
   5   7  10      244.98      259.73     31.26 o 
   6   7  10      414.73      395.18     12.28 o 
   7   7  10      384.01      370.51     11.71 o 
   8   7  10       10.56       11.14      2.73 o 
   9   7  10      307.13      321.51     12.73 o 
  10   7  10        1.69       -2.84      2.84 o 
  -8   8  10      127.13      162.46     10.69 o 
  -7   8  10      243.15      270.35     16.14 o 
  -6   8  10      125.04      132.45      8.87 o 
  -5   8  10      217.48      220.44     10.35 o 
  -4   8  10      195.01      185.31      9.32 o 
  -3   8  10      207.95      220.67     10.46 o 
  -2   8  10      196.53      213.98     19.72 o 
  -1   8  10      226.32      213.89      5.73 o 
   0   8  10        5.92        5.48      6.03 o 
   1   8  10        0.08        2.39      1.02 o 
   2   8  10      352.75      375.27     12.90 o 
   3   8  10      258.27      256.39     13.81 o 
   4   8  10      349.57      330.92     30.07 o 
   5   8  10       70.29       61.28      7.33 o 
   6   8  10      533.60      577.08     16.94 o 
   7   8  10        0.28        8.07      2.16 o 
   8   8  10       47.71       42.86      3.87 o 
   9   8  10        0.84        4.32      3.07 o 
  -7   9  10       74.13       99.02      8.07 o 
  -6   9  10        4.67        8.19      3.75 o 
  -5   9  10       53.79       58.78      5.57 o 
  -4   9  10      544.81      577.88     24.10 o 
  -3   9  10        2.20        5.91      2.84 o 
  -2   9  10        2.48       -2.27      2.27 o 
  -1   9  10       11.51       11.15      2.33 o 
   0   9  10       21.87       15.67      4.43 o 
   1   9  10      234.05      222.13      7.22 o 
   2   9  10      345.55      352.85      8.22 o 
   3   9  10      604.51      610.24     17.81 o 
   4   9  10       56.00       47.86      4.09 o 
   5   9  10      141.13      119.15      6.82 o 
   6   9  10       47.31       76.85      5.46 o 
   7   9  10      141.91      137.56      7.16 o 
   8   9  10       39.89       50.48      3.64 o 
   9   9  10       78.22       72.31      6.93 o 
  -6  10  10       13.41       19.10      4.21 o 
  -5  10  10      291.95      293.20     17.28 o 
  -4  10  10      429.18      413.71     21.37 o 
  -3  10  10      307.93      304.23     16.37 o 
  -2  10  10       72.31       61.51      3.52 o 
  -1  10  10       47.92       48.54      3.18 o 
   0  10  10      256.47      255.38     15.12 o 
   1  10  10      315.54      308.05     20.41 o 
   2  10  10        0.74       -4.13      9.49 o 
   3  10  10     1257.67     1293.70     52.92 o 
   4  10  10     1559.16     1619.79     51.83 o 
   5  10  10       73.53       64.68      7.28 o 
   6  10  10       30.36       21.94      3.30 o 
   7  10  10      230.44      217.83      9.89 o 
   8  10  10      193.34      224.65     13.07 o 
  -5  11  10       26.01       27.29      4.43 o 
  -4  11  10       18.11       11.71      3.30 o 
  -3  11  10      270.27      300.25     11.82 o 
  -2  11  10      138.47      118.01      5.80 o 
  -1  11  10      110.79      115.51      9.10 o 
   0  11  10       48.00       58.09      6.48 o 
   1  11  10       37.79       39.09      3.42 o 
   2  11  10       65.14       66.68     11.20 o 
   3  11  10      137.49      156.18      7.59 o 
   5  11  10      140.39      127.62     12.96 o 
   6  11  10      102.54      110.73      6.71 o 
  -3  12  10        7.41       11.48      3.52 o 
  -2  12  10        0.04       -4.32      4.32 o 
  -1  12  10       65.00       69.35      6.59 o 
   0  12  10       36.96       37.40      5.57 o 
   1  12  10      173.49      179.40     11.94 o 
   2  12  10        3.72       21.94      9.78 o 
   3  12  10      183.55      163.69     35.81 o 
   4  12  10      146.91      146.03     27.23 o 
  -2 -10  11      504.41      524.56     28.42 o 
  -1 -10  11       48.61       43.77      4.89 o 
   0 -10  11        1.76       -3.07      3.07 o 
   1 -10  11        3.18       -4.55      4.55 o 
   2 -10  11      143.07      181.22     11.71 o 
   3 -10  11      183.19      212.48     13.19 o 
   4 -10  11      145.54      135.52     10.35 o 
  -5  -9  11       83.18       89.02      8.30 o 
  -4  -9  11      268.35      271.15     16.26 o 
  -3  -9  11       32.53       37.29      5.00 o 
  -2  -9  11       21.33       63.89      6.71 o 
  -1  -9  11      227.33      206.57     12.16 o 
   0  -9  11      586.81      596.97     31.26 o 
   1  -9  11       14.79       -0.80      4.21 o 
   2  -9  11      108.83      120.28      8.75 o 
   3  -9  11      178.16      167.35     10.35 o 
   5  -9  11       22.20       32.29      5.57 o 
   6  -9  11       40.73       34.22      5.12 o 
  -6  -8  11      206.43      197.36     12.16 o 
  -5  -8  11       46.21       44.22      6.14 o 
  -4  -8  11       80.12       97.66      7.39 o 
  -3  -8  11       31.18       24.56      5.23 o 
  -2  -8  11      656.77      709.53     33.99 o 
  -1  -8  11      739.66      742.15     29.33 o 
   0  -8  11      382.53      323.56     14.55 o 
   1  -8  11      103.61      103.34      7.16 o 
   2  -8  11      118.07      134.27      8.87 o 
   3  -8  11       75.71       92.66      7.05 o 
   4  -8  11       86.25       76.85      6.48 o 
   5  -8  11      291.39      287.29     16.71 o 
   6  -8  11      199.31      198.04     11.26 o 
   7  -8  11       62.57       78.56      7.16 o 
  -7  -7  11      181.46      228.63     13.19 o 
  -6  -7  11       47.29       50.25      6.03 o 
  -5  -7  11        3.01       34.22      6.03 o 
  -4  -7  11       46.37       43.43      5.46 o 
  -3  -7  11        5.58        1.36      4.43 o 
  -2  -7  11        0.03       -2.84      2.84 o 
  -1  -7  11       26.22       33.08      5.12 o 
   0  -7  11      424.09      449.64     19.33 o 
   1  -7  11      674.54      627.56     25.81 o 
   2  -7  11     1372.65     1453.95     50.48 o 
   3  -7  11        0.15        6.82      4.09 o 
   4  -7  11      101.92      112.55      7.50 o 
   5  -7  11       71.77       69.92      6.48 o 
   6  -7  11      135.25      142.68      9.66 o 
   7  -7  11      170.47      192.93     11.94 o 
   8  -7  11       14.03       13.64      4.32 o 
  -8  -6  11      167.18      184.74     11.37 o 
  -7  -6  11       16.02        7.96      5.00 o 
  -6  -6  11       79.45       57.87      6.25 o 
  -5  -6  11      179.71      187.93     11.82 o 
  -4  -6  11      555.26      574.81     23.08 o 
  -3  -6  11       42.74       46.50      4.89 o 
  -2  -6  11      157.17      153.01      5.29 o 
  -1  -6  11      246.90      261.73      8.12 o 
   0  -6  11       39.19       41.91      6.14 o 
   1  -6  11       20.59       46.61      5.80 o 
   2  -6  11      264.78      279.56     13.30 o 
   3  -6  11     1948.66     2032.06     68.44 o 
   4  -6  11      230.79      188.61     10.12 o 
   5  -6  11        0.69       12.39      4.43 o 
   6  -6  11      107.53       83.67      6.48 o 
   7  -6  11       90.16       83.22      7.84 o 
   8  -6  11       19.61       16.94      4.21 o 
   9  -6  11       47.79       66.73      6.37 o 
  -8  -5  11       46.24       40.25      5.57 o 
  -7  -5  11      102.88       87.20      7.96 o 
  -6  -5  11      279.21      290.47     17.17 o 
  -5  -5  11      924.53      944.18     36.15 o 
  -4  -5  11        0.08        4.09      5.00 o 
  -3  -5  11      528.65      562.30     22.28 o 
  -2  -5  11      120.97      138.13      7.50 o 
  -1  -5  11        1.96        4.19      2.20 o 
   0  -5  11      180.14      199.08     11.82 o 
   1  -5  11       28.74       22.81     10.18 o 
   2  -5  11        1.15       -3.98      3.98 o 
   3  -5  11       92.09      118.80      7.39 o 
   4  -5  11        2.20       -4.32      4.32 o 
   5  -5  11       81.91       62.64      5.34 o 
   6  -5  11        2.83       17.17      3.98 o 
   7  -5  11        8.52        3.64      3.41 o 
   8  -5  11        3.73       10.69      3.64 o 
   9  -5  11       33.99       35.36      5.00 o 
  10  -5  11       54.81       40.47      4.21 o 
  -9  -4  11       49.66       65.26      7.16 o 
  -8  -4  11       69.51       81.40      8.53 o 
  -7  -4  11      141.00      117.33      8.75 o 
  -6  -4  11       42.08       30.47      4.66 o 
  -5  -4  11       14.74       23.19      3.87 o 
  -4  -4  11        0.49       13.53      4.66 o 
  -3  -4  11      130.25      149.50      9.10 o 
  -2  -4  11     1078.40     1059.57     37.06 o 
  -1  -4  11      738.26      709.59     29.33 o 
   0  -4  11       63.73       56.39     12.90 o 
   1  -4  11       87.49       75.34      2.66 o 
   2  -4  11      430.61      421.23     16.88 o 
   3  -4  11       23.26       30.70      4.21 o 
   4  -4  11       58.01       60.37      5.34 o 
   5  -4  11      171.62      175.65      9.10 o 
   6  -4  11      165.66      172.35      8.30 o 
   7  -4  11       99.29      108.23      6.48 o 
   8  -4  11      203.30      191.00     10.69 o 
   9  -4  11      304.90      328.44     18.64 o 
  10  -4  11       30.47       37.52      4.43 o 
  -9  -3  11       12.84       17.96      4.21 o 
  -8  -3  11      392.20      398.48     20.80 o 
  -7  -3  11     1211.08     1325.49     47.64 o 
  -6  -3  11      293.50      315.37     14.55 o 
  -5  -3  11       86.25       85.38      6.48 o 
  -4  -3  11       54.77       67.76      5.80 o 
  -3  -3  11      933.71      975.56     36.04 o 
  -2  -3  11      133.22      103.23      7.05 o 
  -1  -3  11     1304.46     1352.83     33.32 o 
   0  -3  11     2178.09     2176.98     43.26 o 
   1  -3  11      101.75      109.97     11.14 o 
   2  -3  11       56.64       45.66      2.27 o 
   3  -3  11       78.51       64.12      3.07 o 
   4  -3  11      366.66      312.41      8.30 o 
   5  -3  11      618.48      589.24     21.71 o 
   6  -3  11        4.96        4.89      3.18 o 
   7  -3  11      315.06      363.80     15.92 o 
   8  -3  11      338.22      335.61     13.87 o 
   9  -3  11       23.22       11.48      3.18 o 
  10  -3  11       26.13       17.51      4.66 o 
  -9  -2  11       89.06       86.52      7.62 o 
  -8  -2  11       15.03       23.31      5.12 o 
  -7  -2  11       16.49        5.34      3.98 o 
  -6  -2  11      343.40      377.78     15.92 o 
  -5  -2  11      114.56      145.41      8.30 o 
  -4  -2  11       54.71       54.12      5.12 o 
  -2  -2  11     1230.37     1209.98     41.72 o 
  -1  -2  11       43.81       51.73      5.12 o 
   0  -2  11      448.09      417.49     29.56 o 
   1  -2  11      351.75      371.12      8.48 o 
   2  -2  11       69.49       61.65      2.54 o 
   3  -2  11      761.58      776.65     15.81 o 
   4  -2  11       59.92       79.67      2.76 o 
   5  -2  11      448.51      414.29     16.31 o 
   6  -2  11       37.54       33.32      3.69 o 
   7  -2  11        0.05        5.00      3.07 o 
   8  -2  11       13.74       13.49      3.24 o 
   9  -2  11       76.65       83.49     20.98 o 
  10  -2  11      126.44      108.66     11.65 o 
  11  -2  11      920.73     1036.75     40.76 o 
 -10  -1  11       31.45       21.94      5.34 o 
  -9  -1  11        7.72        4.32      3.64 o 
  -8  -1  11       17.72       23.76      3.64 o 
  -7  -1  11        4.99       -2.27      3.07 o 
  -5  -1  11      330.42      297.18     12.73 o 
  -4  -1  11        1.13       -1.48      4.21 o 
  -3  -1  11      869.94      886.65     32.17 o 
  -2  -1  11        0.81        2.61      2.50 o 
  -1  -1  11      700.91      641.43     23.65 o 
   0  -1  11      678.65      687.13     32.12 o 
   1  -1  11      473.94      450.44      9.59 o 
   2  -1  11        9.70       13.61      2.50 o 
   3  -1  11      513.34      469.29     10.24 o 
   4  -1  11      453.83      425.46      9.48 o 
   5  -1  11      312.83      380.78      8.66 o 
   6  -1  11      617.11      604.75     18.99 o 
   7  -1  11       23.58       25.12      7.62 o 
   8  -1  11      209.29      217.49     12.39 o 
   9  -1  11       94.59       84.61     16.54 o 
  10  -1  11      188.11      210.49     15.46 o 
  11  -1  11        1.21        6.62      3.18 o 
 -10   0  11       25.71       55.82      6.82 o 
  -9   0  11        1.88       -2.96      2.96 o 
  -8   0  11       58.52       84.13      7.16 o 
  -7   0  11       13.04       -4.21      4.21 o 
  -6   0  11      225.19      235.90     11.37 o 
  -5   0  11      449.62      393.02     16.26 o 
  -4   0  11     1116.47     1122.78     37.86 o 
  -3   0  11      148.50      137.68      8.19 o 
  -2   0  11        0.17        2.50      3.87 o 
  -1   0  11       40.51       47.75      3.87 o 
   0   0  11      572.44      568.63     14.79 o 
   1   0  11      106.20       89.03      3.01 o 
   2   0  11       96.37       99.64     10.35 o 
   3   0  11      222.19      203.65      7.50 o 
   4   0  11        0.32        6.62      5.06 o 
   5   0  11        0.31       -1.65      1.65 o 
   6   0  11      179.80      171.04      4.11 o 
   7   0  11      246.77      236.74      9.38 o 
   8   0  11      159.45      153.27      4.30 o 
   9   0  11      118.24      129.37     10.91 o 
  10   0  11       19.54       29.07      4.77 o 
  11   0  11       12.98       27.40      5.91 o 
 -10   1  11      182.76      163.71     11.37 o 
  -9   1  11      133.26      124.49     10.23 o 
  -8   1  11      875.54      953.27     44.45 o 
  -7   1  11      310.17      315.48     14.44 o 
  -6   1  11      649.64      644.16     24.56 o 
  -5   1  11        3.13       18.08      4.32 o 
  -4   1  11      317.66      344.59     14.21 o 
  -3   1  11      268.25      200.20      8.87 o 
  -2   1  11     1063.03     1050.93     36.27 o 
  -1   1  11       52.53       75.26      5.23 o 
   0   1  11        1.35       -2.39      2.39 o 
   1   1  11     1636.08     1656.55     40.81 o 
   2   1  11      461.93      441.40      7.32 o 
   3   1  11      451.50      450.67      9.38 o 
   4   1  11      270.38      266.72     16.88 o 
   5   1  11      910.28      951.90     16.67 o 
   6   1  11       40.08       45.36      2.25 o 
   7   1  11      130.74      133.96      6.93 o 
   8   1  11      666.35      657.05     17.34 o 
   9   1  11        0.22        3.14      1.37 o 
  10   1  11       28.61       21.20      9.49 o 
  11   1  11        4.88        5.00      3.52 o 
 -10   2  11       78.89       52.64      6.71 o 
  -9   2  11       38.09       29.33      5.57 o 
  -8   2  11       96.21       99.93      8.41 o 
  -7   2  11       23.85       27.17      4.32 o 
  -6   2  11      550.50      549.23     22.51 o 
  -5   2  11     1317.82     1296.27     45.13 o 
  -4   2  11        0.01        2.50      1.14 o 
  -3   2  11       49.42       58.09      5.12 o 
  -2   2  11       79.22       92.09      5.68 o 
  -1   2  11       15.08       10.80      3.07 o 
   0   2  11      670.71      664.65     30.41 o 
   1   2  11       78.43       64.12      3.18 o 
   2   2  11      746.33      718.76     14.85 o 
   3   2  11      904.27      876.20     15.54 o 
   4   2  11        8.51        8.98      2.44 o 
   5   2  11      153.57      125.49      8.87 o 
   6   2  11      175.69      199.10     18.64 o 
   7   2  11      398.05      400.60      9.40 o 
   8   2  11       21.85       23.94      7.28 o 
   9   2  11      358.53      356.61     16.77 o 
  10   2  11      118.50      123.62     11.71 o 
  11   2  11       10.00       20.36      6.25 o 
  -9   3  11       21.46       25.35      4.43 o 
  -8   3  11       39.39       42.06      5.68 o 
  -7   3  11        0.23        9.44      3.75 o 
  -6   3  11       54.17       26.49      4.55 o 
  -5   3  11      198.52      200.77      9.55 o 
  -4   3  11      338.18      324.81      8.87 o 
  -3   3  11       89.45       70.26      2.16 o 
  -2   3  11      549.96      551.05     13.64 o 
  -1   3  11       17.63       16.37      1.59 o 
   0   3  11      320.69      327.03     37.06 o 
   1   3  11       81.53       84.47      3.41 o 
   2   3  11      140.59      132.53      7.22 o 
   3   3  11        3.16        8.80      1.74 o 
   4   3  11        0.09       -1.46      2.73 o 
   5   3  11     1039.64     1002.20     17.26 o 
   6   3  11      304.23      304.69      6.15 o 
   7   3  11      185.83      193.99      5.51 o 
   8   3  11        0.68       -2.22      2.22 o 
   9   3  11       22.31       17.69      8.30 o 
  10   3  11      127.25      129.69     19.21 o 
  11   3  11        1.16       11.38      3.06 o 
  -9   4  11        1.49        0.91      4.89 o 
  -8   4  11      149.80      156.43     11.37 o 
  -7   4  11       17.65       19.44      4.77 o 
  -6   4  11      186.54      183.26     10.12 o 
  -5   4  11      159.77      180.76      9.55 o 
  -4   4  11      140.82      119.26      4.77 o 
  -3   4  11      631.67      666.78     13.19 o 
  -2   4  11      119.89      104.25      3.07 o 
  -1   4  11     2681.67     2684.28     51.05 o 
   0   4  11      101.00      102.21      2.90 o 
   1   4  11       33.80       31.36      5.23 o 
   2   4  11      187.57      175.52      4.49 o 
   3   4  11        2.82        3.58      1.10 o 
   4   4  11      333.94      307.04      6.93 o 
   5   4  11      157.18      145.28      3.33 o 
   6   4  11      369.47      334.72     11.99 o 
   7   4  11      645.17      644.31     23.99 o 
   8   4  11       58.59       74.84      4.28 o 
   9   4  11       64.31       68.72      4.61 o 
  10   4  11       18.13       21.14      5.74 o 
  11   4  11      136.36      135.41      7.39 o 
  -9   5  11      334.60      316.85     19.90 o 
  -8   5  11      131.80      127.90      9.44 o 
  -7   5  11       12.41       25.35      4.66 o 
  -6   5  11       59.10       51.39      6.14 o 
  -5   5  11       98.19      112.10      6.71 o 
  -4   5  11      889.54      923.49     24.44 o 
  -3   5  11      237.98      187.58      4.89 o 
  -2   5  11       79.87       76.51      2.73 o 
  -1   5  11       17.87       17.51      1.93 o 
   0   5  11       24.80       15.57      2.96 o 
   1   5  11      203.81      198.68      5.04 o 
   2   5  11       92.67       85.05      3.75 o 
   3   5  11      294.83      291.18      6.81 o 
   4   5  11       49.57       41.59      1.62 o 
   5   5  11       75.71       74.02      5.17 o 
   6   5  11       70.20       64.80      5.23 o 
   7   5  11        2.20       -2.24      2.24 o 
   8   5  11       27.63       32.30      5.91 o 
   9   5  11       11.76       10.57      4.55 o 
  10   5  11       28.79       35.46      8.64 o 
  -8   6  11       12.64       19.55      6.42 o 
  -7   6  11       21.40       24.81      3.61 o 
  -6   6  11      120.27       99.15      5.12 o 
  -5   6  11      378.46      427.35     17.05 o 
  -4   6  11       30.44       39.90      3.98 o 
  -3   6  11       75.37       79.01      5.34 o 
  -2   6  11       94.42       93.68      3.64 o 
  -1   6  11      533.78      548.43     14.21 o 
   0   6  11      138.19      152.05      9.66 o 
   1   6  11      365.91      363.76      7.30 o 
   2   6  11     1345.92     1420.16     28.59 o 
   3   6  11      110.38      109.84     11.71 o 
   4   6  11      108.09      102.22      3.47 o 
   5   6  11      143.06      138.70      8.64 o 
   6   6  11      675.84      643.81     26.60 o 
   7   6  11      505.02      478.17     19.44 o 
   8   6  11      341.85      320.60     17.28 o 
   9   6  11      511.82      488.97     27.06 o 
  10   6  11      138.59      114.12      6.63 o 
  -8   7  11        2.79        0.57      3.87 o 
  -7   7  11      354.38      390.06     19.67 o 
  -6   7  11      491.49      498.70     62.47 o 
  -5   7  11       69.02       64.70     11.14 o 
  -4   7  11      524.16      581.63     22.06 o 
  -3   7  11       21.40       39.79      4.43 o 
  -2   7  11       37.48       39.11      2.27 o 
  -1   7  11       54.87       66.13      5.17 o 
   0   7  11     1119.80     1183.51     21.32 o 
   1   7  11     1598.96     1640.77     27.38 o 
   2   7  11       18.36       15.09      5.29 o 
   3   7  11      451.31      442.95     28.48 o 
   4   7  11        3.12        0.52      2.84 o 
   5   7  11       88.60       97.69     10.40 o 
   6   7  11        1.34        0.80      2.05 o 
   7   7  11      103.13      101.07      5.57 o 
   8   7  11      359.45      394.61     14.44 o 
   9   7  11      382.03      346.18     20.24 o 
  -7   8  11       20.22       20.46      4.66 o 
  -6   8  11       60.68       65.37      5.80 o 
  -5   8  11      129.09      116.87      8.41 o 
  -4   8  11       58.06       46.37      5.74 o 
  -3   8  11       24.21       20.01      3.07 o 
  -2   8  11        1.00        0.57      2.61 o 
  -1   8  11       20.28       18.78      7.33 o 
   0   8  11      288.31      291.64      9.27 o 
   1   8  11       45.29       56.37      2.63 o 
   2   8  11      528.40      524.86     13.81 o 
   3   8  11        3.22        0.68      4.77 o 
   4   8  11       39.70       49.66      4.01 o 
   5   8  11      190.62      175.30     30.07 o 
   6   8  11      111.88      111.41      5.80 o 
   7   8  11      269.85      282.86     10.69 o 
   8   8  11      176.79      181.79      8.53 o 
   9   8  11        8.40        7.05      3.41 o 
  -6   9  11      103.75      103.23      7.05 o 
  -5   9  11        1.73       -3.18      3.18 o 
  -4   9  11      123.28      140.40      8.30 o 
  -3   9  11      601.98      635.39     20.46 o 
  -2   9  11      119.39       97.68      7.62 o 
  -1   9  11      167.35      166.20     18.99 o 
   0   9  11        9.29        8.16      1.88 o 
   1   9  11      367.12      371.38      9.15 o 
   2   9  11       29.88       36.43      4.60 o 
   3   9  11       99.21       70.97      4.11 o 
   4   9  11        0.71        6.65      9.04 o 
   5   9  11      153.13      167.02      7.71 o 
   6   9  11      530.04      526.37     19.21 o 
   7   9  11      123.72      132.67      7.05 o 
   8   9  11      608.82      683.04     33.88 o 
  -5  10  11       51.00       50.59      4.89 o 
  -4  10  11      301.31      256.93     15.12 o 
  -3  10  11      447.45      478.06     25.01 o 
  -2  10  11      365.69      400.52     11.42 o 
  -1  10  11       57.29       61.87     14.55 o 
   0  10  11        1.38        2.18      7.50 o 
   1  10  11        2.15        7.53      2.98 o 
   3  10  11      371.67      345.55     13.87 o 
   4  10  11      162.18      154.24      7.80 o 
   5  10  11      214.40      190.10     17.51 o 
   6  10  11      218.52      205.78      9.21 o 
   7  10  11       35.84       35.13      5.12 o 
  -3  11  11      372.87      415.53     22.17 o 
  -2  11  11       28.04       25.04      2.65 o 
  -1  11  11        2.15        8.53      3.64 o 
   0  11  11       78.31       52.64      6.08 o 
   1  11  11      366.96      392.94     26.21 o 
   2  11  11       85.21       93.75      5.26 o 
   3  11  11      136.78      137.86      6.91 o 
   4  11  11      285.45      281.96     11.97 o 
   5  11  11       34.62       34.42      7.22 o 
   0  12  11       27.86       36.15      5.34 o 
   1  12  11      239.18      248.53     10.44 o 
   2  12  11       64.02       68.26      6.76 o 
  -2  -9  12        2.94        6.59      3.30 o 
  -1  -9  12        0.02        3.64      3.64 o 
   1  -9  12        1.78        9.78      4.55 o 
   2  -9  12      265.95      256.82     14.89 o 
   3  -9  12      186.67      174.85     11.60 o 
   4  -9  12      291.63      294.45     18.53 o 
  -4  -8  12        2.94       -1.71      4.43 o 
  -3  -8  12      109.79      113.35      8.98 o 
  -2  -8  12      268.63      293.09     17.17 o 
  -1  -8  12       32.74       46.50      5.68 o 
   0  -8  12       37.82       21.83      5.00 o 
   1  -8  12       40.32       38.88      4.89 o 
   2  -8  12      589.99      600.39     30.01 o 
   3  -8  12       86.81       87.20      7.96 o 
   4  -8  12       44.67       38.31      5.00 o 
   5  -8  12       15.90       10.35      3.52 o 
   6  -8  12      196.72      201.34     12.39 o 
  -5  -7  12       19.63       19.21      5.12 o 
  -4  -7  12      416.58      445.66     23.65 o 
  -3  -7  12       11.96       21.83      5.00 o 
  -2  -7  12       71.17       70.26      6.48 o 
  -1  -7  12      485.97      493.18     24.78 o 
   0  -7  12      124.09      132.22      9.21 o 
   1  -7  12      367.01      409.62     21.15 o 
   2  -7  12       55.04       44.68      5.80 o 
   3  -7  12      154.80      174.51     11.48 o 
   4  -7  12      226.86      231.24     14.10 o 
   5  -7  12       46.76       35.47      5.12 o 
   6  -7  12      187.13      190.09     12.62 o 
   7  -7  12      105.93      128.01     10.12 o 
  -6  -6  12       84.42      109.03      9.21 o 
  -5  -6  12        0.04       -2.73      2.73 o 
  -4  -6  12        1.01        0.68      4.21 o 
  -3  -6  12      141.63      113.80      9.10 o 
  -2  -6  12       44.23       55.51      3.11 o 
  -1  -6  12        0.05       -0.30      3.30 o 
   0  -6  12       83.77       71.39      5.29 o 
   1  -6  12        1.57        4.43      4.09 o 
   2  -6  12       38.96       40.36      5.12 o 
   4  -6  12        0.01       -2.61      2.61 o 
   5  -6  12       33.96       32.17      4.09 o 
   6  -6  12       14.61       31.26      4.89 o 
   7  -6  12       13.05       15.01      4.66 o 
   8  -6  12       67.17       57.87      6.71 o 
  -7  -5  12       34.77       43.77      6.25 o 
  -6  -5  12        8.19       -3.30      4.43 o 
  -5  -5  12      184.77      194.52     11.94 o 
  -4  -5  12      441.65      380.29     16.83 o 
  -3  -5  12      658.92      634.95     26.49 o 
  -2  -5  12       65.41       75.44      3.85 o 
  -1  -5  12      180.16      166.78      6.03 o 
   0  -5  12       57.35       64.16      3.08 o 
   1  -5  12       71.14       66.56      3.39 o 
   3  -5  12      258.97      243.18     12.51 o 
   4  -5  12      937.41      969.08     37.40 o 
   5  -5  12      436.43      487.61     19.21 o 
   6  -5  12       12.82        6.14      3.87 o 
   7  -5  12       18.06       15.80      2.96 o 
   8  -5  12      105.58      120.51      8.53 o 
  -8  -4  12      110.71      107.32      9.10 o 
  -7  -4  12       34.46       45.02      5.00 o 
  -6  -4  12       33.97       21.03      4.09 o 
  -5  -4  12       33.52       26.94      4.89 o 
  -4  -4  12        2.93        5.23      4.09 o 
  -3  -4  12      209.05      202.59     10.23 o 
  -2  -4  12     1545.09     1649.95     57.19 o 
  -1  -4  12      209.89      228.54     12.28 o 
   1  -4  12        0.95        4.43      2.61 o 
   2  -4  12      208.78      216.82      8.01 o 
   3  -4  12      360.00      361.33     10.81 o 
   4  -4  12       12.79       14.12      2.46 o 
   5  -4  12      186.21      188.72      9.55 o 
   6  -4  12      704.88      770.35     29.67 o 
   7  -4  12      185.31      182.24     10.46 o 
   8  -4  12      185.66      162.35     10.91 o 
   9  -4  12      120.36       92.66      8.19 o 
  -8  -3  12        2.21        3.07      4.55 o 
  -7  -3  12        3.13       -1.36      4.32 o 
  -6  -3  12       10.37       15.12      4.66 o 
  -5  -3  12        5.58       11.48      4.66 o 
  -4  -3  12        0.26       -2.27      2.61 o 
  -3  -3  12      135.64      120.85      7.39 o 
  -2  -3  12       22.90        6.82      4.77 o 
  -1  -3  12       70.38       67.28      8.87 o 
   0  -3  12       14.27       15.95      3.75 o 
   1  -3  12       41.60       39.14      2.56 o 
   2  -3  12      573.56      562.28     31.83 o 
   3  -3  12       33.98       23.36      2.05 o 
   4  -3  12       30.85       22.96      3.41 o 
   5  -3  12      155.27      136.42     16.43 o 
   6  -3  12       56.21       50.62      3.98 o 
   7  -3  12       31.49       41.90      5.85 o 
   8  -3  12      240.55      276.65     10.81 o 
   9  -3  12      211.14      229.26      9.19 o 
  10  -3  12      287.88      350.27     19.44 o 
  -8  -2  12       37.86       37.52      5.12 o 
  -7  -2  12       36.41       45.25      6.14 o 
  -6  -2  12       28.89       24.33      4.21 o 
  -5  -2  12       26.25       30.35      3.75 o 
  -4  -2  12      205.08      218.62     10.80 o 
  -3  -2  12      172.85      140.06      8.19 o 
  -2  -2  12      282.10      270.35     12.16 o 
  -1  -2  12      878.80      857.89     42.97 o 
   0  -2  12       92.52       94.26     10.29 o 
   1  -2  12      128.81      127.36     13.07 o 
   2  -2  12       67.80       70.27      6.25 o 
   3  -2  12      604.82      594.19     15.58 o 
   4  -2  12       11.68        5.82      2.28 o 
   5  -2  12        9.46       13.42      2.49 o 
   6  -2  12      225.82      215.09     16.54 o 
   7  -2  12        0.51        0.40      2.13 o 
   9  -2  12       50.94       53.70     13.64 o 
  10  -2  12       75.47       64.63     10.97 o 
  -9  -1  12       26.45       16.71      3.75 o 
  -8  -1  12       15.88       17.17      5.12 o 
  -7  -1  12       12.17       12.16      3.64 o 
  -6  -1  12      144.51      164.73      9.21 o 
  -5  -1  12     1004.69     1112.09     38.77 o 
  -4  -1  12        1.31       -3.07      3.07 o 
  -3  -1  12       70.04       52.98      5.12 o 
  -2  -1  12       48.38       45.59      4.89 o 
  -1  -1  12     1129.41     1099.82     38.77 o 
   0  -1  12      253.80      230.34      7.22 o 
   1  -1  12        8.80       12.66      5.74 o 
   2  -1  12       92.75       89.10      6.03 o 
   3  -1  12       48.02       46.95      5.17 o 
   4  -1  12      240.79      225.99      6.12 o 
   5  -1  12      150.28      146.10     13.02 o 
   6  -1  12       20.93       17.49      1.75 o 
   7  -1  12        2.35        8.64      3.07 o 
   8  -1  12       43.24       55.31     10.91 o 
   9  -1  12        0.20       -2.49      4.21 o 
  10  -1  12       74.26       73.51      8.70 o 
  -9   0  12      222.88      241.93     16.26 o 
  -8   0  12       11.43       22.06      5.34 o 
  -7   0  12       45.25       44.91      5.91 o 
  -6   0  12       45.77       44.34      4.77 o 
  -5   0  12      146.24      136.65      7.50 o 
  -4   0  12       38.40       34.90      5.00 o 
  -3   0  12       62.80       77.19      5.80 o 
  -2   0  12      508.12      486.02     19.10 o 
  -1   0  12      249.83      314.69     13.07 o 
   0   0  12      288.76      296.34     10.63 o 
   1   0  12       45.36       44.29      3.05 o 
   2   0  12       90.41       93.39      3.27 o 
   3   0  12     1011.33     1039.55     21.31 o 
   4   0  12       37.61       30.74      5.40 o 
   5   0  12      178.96      204.76      6.76 o 
   6   0  12     1034.93     1081.28     21.68 o 
   7   0  12      146.11      141.12      5.57 o 
   8   0  12       32.41       31.61      4.77 o 
  10   0  12       39.38       55.14      6.14 o 
  -9   1  12       78.82       76.85      6.14 o 
  -8   1  12       77.53      101.75      8.07 o 
  -7   1  12      100.32      118.92      9.10 o 
  -6   1  12        1.00       -2.96      2.96 o 
  -5   1  12      283.89      330.72     14.78 o 
  -4   1  12      488.58      490.45     19.55 o 
  -3   1  12      112.01      116.76      6.82 o 
  -2   1  12        0.84       -3.75      3.75 o 
  -1   1  12      119.85      114.14      6.48 o 
   0   1  12     1107.83     1100.96     31.49 o 
   1   1  12      327.31      331.56      9.24 o 
   2   1  12      288.88      260.22     24.78 o 
   3   1  12      321.12      273.20      6.76 o 
   4   1  12      176.21      184.15      6.93 o 
   5   1  12       13.63       22.23      2.01 o 
   6   1  12        0.41       -0.56      4.09 o 
   7   1  12       37.03       37.82      3.98 o 
   8   1  12      112.09      107.46      5.46 o 
   9   1  12      105.18      127.00      7.90 o 
  10   1  12       31.93       28.42      4.43 o 
  -9   2  12       45.54       58.89      5.80 o 
  -8   2  12        2.90        5.68      4.55 o 
  -7   2  12       29.37       41.38      6.14 o 
  -6   2  12       46.55       35.36      5.00 o 
  -5   2  12        0.74        1.02      3.87 o 
  -4   2  12      385.81      369.03     15.58 o 
  -3   2  12      788.45      814.80     30.81 o 
  -2   2  12      843.14      847.54     28.76 o 
  -1   2  12       74.99       57.75      4.89 o 
   0   2  12       24.16       22.35      5.97 o 
   1   2  12      349.94      347.52      9.84 o 
   2   2  12       77.40       60.94      3.46 o 
   3   2  12        1.58        2.44      2.67 o 
   4   2  12     1115.68     1092.95     26.83 o 
   5   2  12        0.00        4.41      1.65 o 
   6   2  12       39.79       48.00     10.91 o 
   7   2  12        4.37        4.67      4.72 o 
   8   2  12      508.95      569.66     25.69 o 
   9   2  12       63.41       81.68      9.38 o 
  10   2  12       39.71       43.25      5.74 o 
  -8   3  12      247.86      241.81     15.46 o 
  -7   3  12       67.65       39.45      5.46 o 
  -6   3  12       72.06       69.58      6.59 o 
  -5   3  12        0.97        1.14      4.09 o 
  -4   3  12       44.00       46.84      3.75 o 
  -3   3  12       27.26       37.29      4.66 o 
  -2   3  12      191.93      205.09      9.66 o 
  -1   3  12      853.57      862.55     30.13 o 
   0   3  12     1001.55     1002.56     25.35 o 
   1   3  12        0.04       -0.07      2.37 o 
   2   3  12       55.07       58.32      2.48 o 
   3   3  12       25.78       23.02      1.60 o 
   4   3  12      390.22      401.14     13.07 o 
   5   3  12      157.49      160.41      4.83 o 
   6   3  12       35.90       30.70      2.27 o 
   7   3  12      147.66      145.10      9.04 o 
   8   3  12       24.29       34.56      9.72 o 
   9   3  12      186.08      198.51     12.90 o 
  10   3  12        9.61        3.46      2.67 o 
  -8   4  12       66.13       46.50      6.25 o 
  -7   4  12      265.54      308.32     17.51 o 
  -6   4  12      537.39      614.48     28.76 o 
  -5   4  12       21.53       15.35      4.43 o 
  -4   4  12       13.41        5.12      3.07 o 
  -3   4  12      213.09      220.67     10.12 o 
  -2   4  12       82.52       83.45      2.84 o 
  -1   4  12      149.45      157.46      4.66 o 
   0   4  12      124.49      131.24      5.28 o 
   1   4  12      238.71      256.84      6.77 o 
   2   4  12       46.07       47.60      3.01 o 
   3   4  12        6.99       11.21     12.62 o 
   4   4  12       47.20       40.15      3.52 o 
   5   4  12       63.62       52.29      7.22 o 
   6   4  12      190.33      184.38     13.98 o 
   7   4  12      192.49      193.08      9.38 o 
   8   4  12        5.94        5.19      2.81 o 
   9   4  12       40.12       47.36      9.15 o 
  10   4  12       16.81        9.96      3.13 o 
  -8   5  12       60.49       75.49      6.14 o 
  -7   5  12      231.05      238.06     14.89 o 
  -6   5  12       61.67       56.39      6.03 o 
  -5   5  12      210.87      221.92     11.14 o 
  -4   5  12        0.25        3.41      3.30 o 
  -3   5  12      334.85      329.01     14.55 o 
  -2   5  12      519.18      494.43     13.19 o 
  -1   5  12      150.82      155.51      4.56 o 
   0   5  12     1181.38     1240.34     24.69 o 
   1   5  12      370.82      366.65     11.26 o 
   2   5  12        2.10        2.39      1.07 o 
   3   5  12       16.53       21.15      3.64 o 
   4   5  12      585.55      622.99     23.14 o 
   5   5  12      556.83      515.35     22.17 o 
   6   5  12      165.09      185.31      9.89 o 
   7   5  12      190.50      198.61     11.48 o 
   8   5  12      305.51      268.77     10.84 o 
   9   5  12       40.87       35.36      3.81 o 
  -7   6  12       85.72       93.22      7.84 o 
  -6   6  12      166.07      173.49     10.80 o 
  -5   6  12       24.66       25.69      4.66 o 
  -4   6  12       69.66       71.40      5.80 o 
  -3   6  12       60.66       47.75      5.12 o 
  -2   6  12      171.57      192.02      8.64 o 
  -1   6  12      927.83      949.20     44.96 o 
   0   6  12      128.26      117.31     11.71 o 
   1   6  12      202.83      202.40      5.91 o 
   2   6  12      134.11      137.42     11.88 o 
   3   6  12        0.28       -2.63      2.63 o 
   4   6  12      110.76      105.05      7.96 o 
   5   6  12      172.73      212.82     11.71 o 
   7   6  12       71.92       80.38      6.14 o 
   8   6  12       92.34       73.44      7.05 o 
   9   6  12      109.09      104.93      8.41 o 
  -7   7  12       33.74       64.92      6.59 o 
  -6   7  12      151.31      177.35     11.03 o 
  -5   7  12      175.02      209.19     12.73 o 
  -4   7  12        3.69        8.19      3.75 o 
  -3   7  12        2.60       -2.39      2.96 o 
  -2   7  12       26.75       34.56      4.09 o 
  -1   7  12       56.51       52.59      9.78 o 
   0   7  12      251.58      238.95      6.31 o 
   1   7  12       80.03       67.81      9.21 o 
   2   7  12       10.05       17.23      1.81 o 
   3   7  12        9.02       17.66      9.49 o 
   4   7  12       13.75        7.11      2.10 o 
   5   7  12      390.69      371.86     12.46 o 
   6   7  12      238.48      247.38     15.12 o 
   8   7  12        4.07       14.10      3.18 o 
  -6   8  12      104.31       71.17      7.16 o 
  -5   8  12        0.53        8.07      3.75 o 
  -4   8  12      225.27      206.12     12.28 o 
  -3   8  12      641.52      710.78     35.58 o 
  -2   8  12        3.03       10.26     14.15 o 
  -1   8  12      117.25      121.42     12.45 o 
   0   8  12       45.35       46.70      5.63 o 
   1   8  12     1181.59     1226.81     26.39 o 
   2   8  12      107.12      118.43      5.70 o 
   3   8  12       46.21       39.90     13.47 o 
   4   8  12      279.37      296.17     24.22 o 
   5   8  12       11.59       11.17      3.20 o 
   6   8  12        0.11        1.25      2.27 o 
   7   8  12       53.19       53.21      3.87 o 
  -5   9  12      575.56      543.62     21.42 o 
  -4   9  12      227.95      186.68     12.62 o 
  -3   9  12       84.96       73.90      6.37 o 
  -2   9  12        1.37        3.23      2.56 o 
  -1   9  12       56.02       69.69      3.93 o 
   0   9  12      111.24       97.14      4.44 o 
   1   9  12      110.11      120.28     17.45 o 
   2   9  12      832.29      826.97     27.48 o 
   3   9  12        0.21       -4.51      5.12 o 
   4   9  12      106.95       97.61     12.85 o 
   5   9  12      106.70      120.78      6.67 o 
   6   9  12       91.43       90.95      5.23 o 
  -3  10  12        0.20        5.51      2.46 o 
  -2  10  12       48.50       43.18     11.71 o 
  -1  10  12     1084.36     1136.31     54.68 o 
   0  10  12      133.11      135.06     10.23 o 
   1  10  12      187.96      155.53     13.36 o 
   2  10  12        5.05        9.24      6.59 o 
   3  10  12      281.21      278.91     11.07 o 
   4  10  12       58.77       59.31      6.31 o 
   5  10  12      214.35      190.89     16.03 o 
   0  11  12      769.30      860.84     43.09 o 
   1  11  12       33.12       39.56      6.03 o 
   2  11  12        3.18        1.81      8.01 o 
  -1  -8  13        0.50       -0.45      4.32 o 
   0  -8  13        0.01       -1.25      2.84 o 
   1  -8  13      535.91      503.98     27.06 o 
   2  -8  13      199.54      177.24     11.71 o 
   3  -8  13       48.13       76.97      6.93 o 
  -3  -7  13        7.37       16.94      5.57 o 
  -2  -7  13        4.68       10.23      4.43 o 
  -1  -7  13       76.95       71.40      7.28 o 
   0  -7  13      155.96      158.94     11.03 o 
   1  -7  13      115.33      132.11     10.35 o 
   2  -7  13      439.72      541.27     26.94 o 
   3  -7  13       72.15       52.98      5.68 o 
   5  -7  13        2.04       -0.68      2.84 o 
  -5  -6  13      198.89      232.83     14.32 o 
  -4  -6  13       32.00       34.90      4.43 o 
  -3  -6  13       21.68       -0.91      4.66 o 
  -2  -6  13       39.25       42.29      5.46 o 
  -1  -6  13      196.61      206.23     12.16 o 
   0  -6  13       45.40       51.84      6.37 o 
   1  -6  13      243.05      239.43     13.87 o 
   2  -6  13      438.24      451.91     23.65 o 
   3  -6  13      356.81      383.70     20.12 o 
   4  -6  13        0.31        0.45      3.07 o 
   5  -6  13       13.90       27.06      5.23 o 
   6  -6  13      332.21      311.62     17.51 o 
  -6  -5  13      291.00      310.60     19.44 o 
  -5  -5  13       22.75       27.06      5.23 o 
  -4  -5  13       70.57       48.66      5.68 o 
  -3  -5  13       15.33       17.17      4.43 o 
  -2  -5  13       63.59       52.31      4.26 o 
  -1  -5  13       74.45       64.80     18.30 o 
   0  -5  13       36.24       36.40     10.74 o 
   1  -5  13      165.99      175.57     17.05 o 
   2  -5  13        2.10        3.30      4.09 o 
   3  -5  13      132.89      126.53      8.87 o 
   4  -5  13       94.56       99.71     10.86 o 
   5  -5  13        0.20        1.28      4.55 o 
   6  -5  13        9.22       11.11      4.83 o 
   7  -5  13        1.87        1.14      4.09 o 
  -6  -4  13       95.75      100.84      7.96 o 
  -5  -4  13        1.36       -3.18      3.18 o 
  -4  -4  13       14.95       -4.55      4.55 o 
  -3  -4  13        2.05        3.87      3.07 o 
  -2  -4  13      183.91      163.60      6.67 o 
  -1  -4  13       28.80       13.86      5.68 o 
   0  -4  13       23.86       22.49      6.42 o 
   1  -4  13      240.68      235.18      7.95 o 
   2  -4  13      108.64      105.53      4.48 o 
   3  -4  13        0.98        5.89      1.94 o 
   4  -4  13      108.67       93.69      4.37 o 
   5  -4  13      331.24      329.71     12.15 o 
   6  -4  13       15.69        7.55      2.84 o 
   7  -4  13      141.69      115.49      6.26 o 
   8  -4  13       65.29       64.98      4.61 o 
  -7  -3  13       15.44       20.58      4.09 o 
  -5  -3  13      780.25      865.28     41.38 o 
  -4  -3  13      151.42      154.27     10.00 o 
  -3  -3  13      270.19      273.87     13.19 o 
  -2  -3  13      120.05      114.26      7.39 o 
  -1  -3  13      451.56      449.67     13.30 o 
   0  -3  13      122.60      122.85      5.01 o 
   1  -3  13       74.06       62.68      3.65 o 
   2  -3  13      609.61      581.75     13.93 o 
   3  -3  13      548.45      562.21     13.13 o 
   4  -3  13      817.63      816.33     23.31 o 
   5  -3  13        0.34        0.11      3.30 o 
   6  -3  13      102.07      101.56     19.55 o 
   7  -3  13       28.93       27.72      5.68 o 
   8  -3  13        0.09       -2.51      2.51 o 
  -7  -2  13       76.18       76.51      8.30 o 
  -6  -2  13       21.28       26.60      5.34 o 
  -5  -2  13       25.71       30.92      5.34 o 
  -4  -2  13      258.68      280.92     13.42 o 
  -3  -2  13       18.66       24.33      5.00 o 
  -2  -2  13      455.69      467.94     18.76 o 
  -1  -2  13        8.76       14.22      4.38 o 
   0  -2  13        0.66        0.97      2.05 o 
   1  -2  13        1.58        6.07      2.56 o 
   2  -2  13       36.26       38.72      5.57 o 
   3  -2  13      153.01      170.33      5.05 o 
   4  -2  13      193.74      181.56      6.41 o 
   5  -2  13      144.90      149.18     12.05 o 
   6  -2  13      214.29      190.26     12.62 o 
   7  -2  13      566.71      566.53     20.07 o 
   8  -2  13       23.73       18.10      8.41 o 
   9  -2  13        3.29       -0.67      5.57 o 
  -7  -1  13      101.45      102.43      8.53 o 
  -6  -1  13      103.56      129.04      9.10 o 
  -5  -1  13       37.20       63.10      5.91 o 
  -4  -1  13      467.98      468.28     19.90 o 
  -3  -1  13       26.28       12.62      4.09 o 
  -2  -1  13       80.13       84.81      6.37 o 
  -1  -1  13       23.66       20.67      6.99 o 
   0  -1  13        2.46        0.53      2.05 o 
   1  -1  13      439.33      440.57     13.42 o 
   2  -1  13       94.72      101.15      4.46 o 
   3  -1  13      548.50      567.26     12.81 o 
   4  -1  13      412.83      476.28     13.19 o 
   5  -1  13        2.16        5.20      1.96 o 
   6  -1  13      329.00      352.47     11.31 o 
   7  -1  13       23.60       31.18      3.13 o 
   8  -1  13      466.97      475.66     21.03 o 
   9  -1  13      563.85      550.36     60.77 o 
  -7   0  13      195.65      251.93     14.78 o 
  -6   0  13       11.44        9.44      3.07 o 
  -5   0  13      284.62      265.23     14.78 o 
  -4   0  13      179.93      158.37      8.87 o 
  -3   0  13       12.43       17.28      4.43 o 
  -2   0  13        1.62       -1.82      3.52 o 
  -1   0  13       14.79       15.51      3.13 o 
   0   0  13       14.04        7.69      4.49 o 
   1   0  13      212.10      190.11      7.33 o 
   2   0  13     1245.93     1244.54     30.62 o 
   3   0  13       88.66       99.48     14.38 o 
   4   0  13       69.98       73.17      7.90 o 
   5   0  13       50.92       46.65      3.58 o 
   6   0  13        0.01        2.22      1.41 o 
   7   0  13       26.06        9.39      5.57 o 
   8   0  13      354.71      378.17     15.58 o 
   9   0  13      100.17       87.99      7.39 o 
  -8   1  13       68.96       60.71      6.48 o 
  -7   1  13      118.18      123.24      9.78 o 
  -6   1  13      273.74      272.06     15.58 o 
  -5   1  13      458.99      481.70     23.42 o 
  -4   1  13      142.40      185.99      9.89 o 
  -3   1  13     1029.93     1073.55     38.54 o 
  -2   1  13       12.30        7.84      3.64 o 
  -1   1  13       19.88       31.44      3.09 o 
   0   1  13      227.13      230.61      7.78 o 
   1   1  13        6.74        9.89      3.24 o 
   2   1  13      300.46      300.36      8.96 o 
   3   1  13      565.34      603.48     14.10 o 
   4   1  13      825.14      812.04     34.96 o 
   5   1  13      138.63      129.76      4.31 o 
   6   1  13      170.94      177.20     20.52 o 
   7   1  13       23.94       21.97      3.13 o 
   8   1  13       36.03       13.87      3.75 o 
   9   1  13      144.47      111.53      8.64 o 
  -7   2  13      399.20      394.16     21.83 o 
  -6   2  13        0.10        5.80      4.09 o 
  -5   2  13        6.58        8.64      2.73 o 
  -4   2  13        9.93        2.16      4.43 o 
  -3   2  13      397.76      419.62     16.48 o 
  -2   2  13      497.23      482.38     19.33 o 
  -1   2  13      402.78      391.02     29.84 o 
   0   2  13        8.83       12.44      2.65 o 
   1   2  13      299.98      282.33     19.78 o 
   2   2  13      123.63      134.67      4.93 o 
   3   2  13        1.45        7.74      4.95 o 
   4   2  13      196.13      202.86      5.48 o 
   5   2  13     1157.41     1257.45     26.34 o 
   6   2  13      226.02      216.75     11.54 o 
   7   2  13       13.39        9.22      3.01 o 
   8   2  13       11.73        5.79      2.56 o 
   9   2  13       18.39       38.65      5.80 o 
  -7   3  13      211.31      187.93     11.60 o 
  -6   3  13      369.03      408.82     21.60 o 
  -5   3  13       21.59       38.31      5.34 o 
  -4   3  13       17.24       26.49      4.89 o 
  -3   3  13       91.69       92.88      6.14 o 
  -2   3  13       84.46       83.67      6.37 o 
  -1   3  13       16.85       15.01      2.29 o 
   0   3  13      400.44      388.66     24.39 o 
   1   3  13      139.19      165.55      6.06 o 
   2   3  13        6.28        4.01      8.13 o 
   3   3  13        4.15        9.03      2.22 o 
   4   3  13       62.64       58.20     11.60 o 
   5   3  13      127.51      127.94      9.61 o 
   6   3  13       42.16       47.69      3.39 o 
   7   3  13      118.68      110.50     15.01 o 
   8   3  13       81.56       90.73      5.23 o 
   9   3  13      345.28      352.83     18.42 o 
  -7   4  13      443.76      451.80     25.58 o 
  -6   4  13       78.44       40.02      4.89 o 
  -5   4  13       10.99       13.64      3.98 o 
  -4   4  13      409.18      375.74     19.33 o 
  -3   4  13       14.81       21.71      4.32 o 
  -2   4  13      116.94       94.36      6.48 o 
  -1   4  13       64.67       62.54      6.42 o 
   0   4  13      312.76      312.26     23.25 o 
   1   4  13       51.68       48.74      5.57 o 
   2   4  13      388.73      378.53     11.26 o 
   3   4  13     1091.54     1093.88     28.70 o 
   4   4  13       62.98       62.90      3.24 o 
   5   4  13      159.43      162.12      9.32 o 
   6   4  13      274.73      308.66     15.58 o 
   7   4  13        1.71       -0.37      2.22 o 
   8   4  13        0.04       -0.34      6.93 o 
   9   4  13        6.46        6.55      2.96 o 
  -7   5  13      110.12      120.96      9.10 o 
  -6   5  13      992.37     1023.65     50.25 o 
  -5   5  13       64.05       54.68      5.46 o 
  -4   5  13      120.93      126.76      8.07 o 
  -3   5  13        8.62       15.23      2.61 o 
  -2   5  13        4.88        1.25      2.96 o 
  -1   5  13      146.76      133.63      7.16 o 
   0   5  13       21.97       22.25     10.97 o 
   1   5  13      250.46      234.69     16.66 o 
   2   5  13      150.16      146.13      5.58 o 
   3   5  13        9.58       -0.84      4.26 o 
   4   5  13        8.91       15.46      4.09 o 
   5   5  13        3.03        9.89      4.66 o 
   7   5  13        0.56       -3.41      3.41 o 
   8   5  13        0.01       -3.30      3.30 o 
  -6   6  13        2.91       -3.75      3.75 o 
  -5   6  13       14.12       13.87      3.07 o 
  -4   6  13        8.52        6.93      2.73 o 
  -3   6  13      414.19      441.79     22.51 o 
  -2   6  13      448.35      502.39     24.44 o 
  -1   6  13       24.06       30.71      8.75 o 
   0   6  13        1.95        0.75      6.14 o 
   1   6  13       48.81       40.71      7.28 o 
   2   6  13        9.50       14.54      1.61 o 
   3   6  13      225.34      204.16     12.73 o 
   4   6  13       28.11       15.23      3.41 o 
   5   6  13      421.47      428.83     22.17 o 
   7   6  13        9.06        5.57      4.21 o 
   8   6  13        0.09        8.07      3.64 o 
  -5   7  13       20.05       25.92      3.87 o 
  -4   7  13       97.96      118.12      8.41 o 
  -3   7  13      210.80      196.68     11.26 o 
  -2   7  13      389.95      420.23     15.47 o 
  -1   7  13      638.89      639.46     21.52 o 
   0   7  13      616.48      611.83     21.38 o 
   1   7  13       26.31       32.40      2.39 o 
   2   7  13       50.17       39.37      9.10 o 
   3   7  13       72.12       73.53     19.90 o 
   4   7  13      240.87      228.72     22.17 o 
   5   7  13       53.60       58.88      7.84 o 
   6   7  13      221.30      164.85     11.82 o 
   7   7  13       59.27       64.01      4.55 o 
  -4   8  13        9.95        7.73      3.75 o 
  -3   8  13       83.32       94.36      7.39 o 
  -2   8  13       29.98       41.30      9.38 o 
  -1   8  13       79.27       76.10      7.73 o 
   0   8  13       59.36       66.04      4.35 o 
   1   8  13      292.17      276.03     11.17 o 
   2   8  13       20.80       18.08      2.49 o 
   3   8  13      216.26      254.13     10.61 o 
   5   8  13        9.58       17.09      7.16 o 
   6   8  13      271.81      291.27     12.51 o 
  -3   9  13       35.13       29.60      3.11 o 
  -2   9  13       31.90       28.76      3.32 o 
  -1   9  13      324.09      362.66     20.80 o 
   0   9  13      142.81      127.22      9.66 o 
   1   9  13        0.05       -1.48      3.07 o 
   2   9  13       42.45       42.41      3.74 o 
   3   9  13       22.18       16.91      7.05 o 
   4   9  13      355.17      326.74     13.69 o 
   5   9  13      309.21      285.84     11.85 o 
   0  10  13      215.45      219.42     15.12 o 
   1  10  13      216.48      203.96     13.76 o 
   2  10  13       33.96       27.14      3.80 o 
  -2  -6  14       16.59       35.70      5.80 o 
  -1  -6  14        6.27        6.82      5.00 o 
   0  -6  14       49.12       30.13      4.21 o 
   1  -6  14        0.39       30.35      5.34 o 
   2  -6  14        6.49        4.89      4.66 o 
   3  -6  14       13.74        3.18      4.09 o 
   4  -6  14      113.42      116.64      9.66 o 
  -4  -5  14      121.33      129.83     10.46 o 
  -3  -5  14       59.86       43.54      5.23 o 
  -2  -5  14       49.62       28.54      5.46 o 
  -1  -5  14      128.47      118.69      8.98 o 
   0  -5  14      627.86      732.49     34.90 o 
   1  -5  14       49.26       64.12      6.93 o 
   2  -5  14       91.28       65.37      6.93 o 
   3  -5  14      324.43      282.06     17.39 o 
   4  -5  14        0.87       -3.52      3.52 o 
   5  -5  14       25.59       38.20      4.21 o 
  -4  -4  14       36.77       34.56      4.55 o 
  -3  -4  14      825.24      978.74     49.00 o 
  -2  -4  14        0.15       -2.39      2.39 o 
  -1  -4  14      103.45      118.02      9.44 o 
   0  -4  14      109.66      106.60      5.53 o 
   1  -4  14      526.32      499.13     17.75 o 
   2  -4  14      298.59      353.69     13.01 o 
   3  -4  14       42.41       36.15      5.57 o 
   4  -4  14      136.27      116.76      8.07 o 
   6  -4  14        0.39        2.05      3.30 o 
  -5  -3  14        3.34       -1.82      2.84 o 
  -4  -3  14      157.10      126.08      9.44 o 
  -3  -3  14       13.72        0.34      4.43 o 
  -2  -3  14        0.80       13.58      3.47 o 
  -1  -3  14       25.83       32.41      3.09 o 
   0  -3  14        1.42        3.52      4.09 o 
   1  -3  14      209.13      228.53      8.98 o 
   2  -3  14       77.96       78.21      4.53 o 
   3  -3  14        0.49       -0.04      1.91 o 
   4  -3  14        9.88       12.36      2.46 o 
   5  -3  14       69.53       69.92      6.76 o 
   6  -3  14      117.49      109.44      5.82 o 
   7  -3  14        5.30       11.75      9.04 o 
  -6  -2  14      338.93      297.07     17.74 o 
  -5  -2  14        0.13       -4.21      4.21 o 
  -4  -2  14      544.57      556.62     30.13 o 
  -3  -2  14      268.96      345.50     18.99 o 
  -2  -2  14       19.56       19.03      2.79 o 
  -1  -2  14       76.72       90.74      5.02 o 
   0  -2  14       39.75       29.33      6.65 o 
   1  -2  14      409.32      415.58     14.27 o 
   2  -2  14      183.71      163.04      6.75 o 
   3  -2  14       80.25       77.10      5.74 o 
   4  -2  14       89.38       89.90     13.07 o 
   5  -2  14        7.01        8.32      2.36 o 
   6  -2  14       61.52       52.18      3.82 o 
   7  -2  14       42.80       25.53      3.38 o 
  -6  -1  14       60.45       56.62      6.37 o 
  -5  -1  14      177.61      165.07     10.69 o 
  -4  -1  14        5.97       13.64      3.52 o 
  -3  -1  14      137.25      115.39      9.10 o 
  -2  -1  14      770.44      780.33     27.61 o 
  -1  -1  14      230.16      239.06      8.28 o 
   0  -1  14        0.22        3.05      2.13 o 
   1  -1  14        1.90        5.46      2.44 o 
   2  -1  14        0.13        3.37      2.21 o 
   3  -1  14       13.72       17.93      3.30 o 
   4  -1  14        0.00       -1.51      5.12 o 
   5  -1  14       18.93       19.14      2.41 o 
   6  -1  14        3.11        0.38      4.21 o 
   7  -1  14       10.67       21.65      4.72 o 
   8  -1  14        4.96        8.93      5.00 o 
  -6   0  14        2.21       12.62      3.75 o 
  -5   0  14       96.00      110.85      7.50 o 
  -4   0  14       25.35       21.71      5.00 o 
  -3   0  14        0.45        9.44      3.07 o 
  -2   0  14        6.00       -3.18      3.87 o 
  -1   0  14       40.89       48.62      3.41 o 
   0   0  14      278.05      313.00     10.07 o 
   1   0  14      301.13      340.06     16.37 o 
   2   0  14      602.84      589.98     17.68 o 
   3   0  14       80.02       89.58     11.20 o 
   4   0  14      146.69      154.97     13.53 o 
   5   0  14      113.86      124.96     16.77 o 
   6   0  14       13.66       13.75      3.24 o 
   7   0  14       54.40       50.40      9.83 o 
   8   0  14        1.95       -3.18      3.75 o 
  -6   1  14       14.01       21.83      5.00 o 
  -5   1  14      232.94      220.10     13.53 o 
  -4   1  14      294.53      309.91     16.71 o 
  -3   1  14       80.94       31.72      4.89 o 
  -2   1  14       32.59       38.20      5.34 o 
  -1   1  14        0.14       -2.54      2.54 o 
   0   1  14        0.29        4.06      2.08 o 
   1   1  14        0.83        2.74      2.36 o 
   2   1  14      128.36      119.33     13.13 o 
   3   1  14      254.37      294.87      8.84 o 
   4   1  14      499.58      559.46     13.00 o 
   5   1  14        7.46        1.13      2.39 o 
   6   1  14      191.68      184.83     11.43 o 
   7   1  14        0.23        7.05      3.98 o 
   8   1  14        5.89       16.03      5.12 o 
  -6   2  14       76.14       84.24      7.50 o 
  -5   2  14        6.30       12.85      4.77 o 
  -4   2  14        3.69       -2.27      3.98 o 
  -3   2  14       10.89       14.78      4.09 o 
  -2   2  14       36.16       42.41      4.21 o 
  -1   2  14      302.71      320.29     23.53 o 
   0   2  14       66.97       67.66      4.14 o 
   1   2  14        0.02       -1.59      2.05 o 
   2   2  14      189.60      221.91     16.54 o 
   3   2  14       31.24       29.57      7.39 o 
   4   2  14        0.99        8.89      2.09 o 
   5   2  14       36.33       27.38      4.15 o 
   6   2  14      200.17      169.38     15.80 o 
   7   2  14       64.72       44.86      6.03 o 
   8   2  14       70.08       66.28      6.82 o 
  -6   3  14        0.68        5.34      3.07 o 
  -5   3  14        1.79        0.34      3.07 o 
  -4   3  14      231.58      216.23     14.32 o 
  -3   3  14        0.21       -2.50      2.50 o 
  -2   3  14       47.45       24.22      4.32 o 
  -1   3  14      255.28      252.90      8.79 o 
   0   3  14      135.10      124.01      5.79 o 
   1   3  14        7.98       16.70      4.77 o 
   2   3  14      219.05      208.84     12.62 o 
   3   3  14      400.90      424.35     12.96 o 
   4   3  14      320.78      319.63     12.02 o 
   5   3  14      109.92       94.82      8.07 o 
   6   3  14       46.91       48.94      4.15 o 
   7   3  14        0.89       16.03      4.21 o 
   8   3  14      213.13      201.49     15.92 o 
  -5   4  14      221.24      243.06     12.96 o 
  -4   4  14        5.51        3.75      4.21 o 
  -3   4  14        0.63        8.53      4.21 o 
  -2   4  14       90.08      117.10      7.84 o 
  -1   4  14       27.81       32.74      4.77 o 
   1   4  14       15.90       12.02      5.23 o 
   2   4  14      214.58      236.29      8.23 o 
   3   4  14       26.59       32.17      8.47 o 
   4   4  14       15.23       21.60      5.00 o 
   5   4  14        7.25        6.14      4.66 o 
   6   4  14       28.42       32.51      4.32 o 
   7   4  14       12.56       11.03      3.75 o 
  -5   5  14       19.30       10.00      3.98 o 
  -4   5  14     1465.81     1639.83     71.74 o 
  -3   5  14      179.52      165.07     10.46 o 
  -2   5  14       92.39       95.16      5.54 o 
  -1   5  14      260.20      259.80     10.59 o 
   0   5  14       28.08       23.48      3.05 o 
   1   5  14       13.91       18.20      6.59 o 
   2   5  14        6.81       15.84      5.40 o 
   3   5  14      509.15      475.90     24.90 o 
   4   5  14      549.86      582.08     27.85 o 
   5   5  14       15.64       19.10      3.98 o 
   6   5  14        0.33        3.18      2.50 o 
   7   5  14      184.19      210.66     11.60 o 
  -4   6  14       16.17       10.80      4.32 o 
  -3   6  14      812.57      814.35     41.16 o 
  -2   6  14      400.24      411.11     18.93 o 
  -1   6  14        0.44        4.34      7.45 o 
   0   6  14      114.94      115.62      8.87 o 
   1   6  14       43.53       35.93      5.06 o 
   2   6  14       25.20       34.33      5.91 o 
   3   6  14       15.06       19.91      2.89 o 
   4   6  14       72.82       76.08      6.99 o 
   5   6  14      183.72      152.91     11.60 o 
  -3   7  14      148.37      151.55     10.46 o 
  -2   7  14       77.49       96.09     18.36 o 
  -1   7  14        3.71        9.90      4.60 o 
   0   7  14      174.18      170.01      7.37 o 
   1   7  14        6.04       11.03      3.87 o 
   2   7  14        0.30        9.31      3.92 o 
   3   7  14       55.66       55.73      4.77 o 
   4   7  14       54.98       41.97      3.88 o 
   5   7  14       33.93       43.86      3.57 o 
  -2   8  14      153.19      145.60      7.59 o 
  -1   8  14      179.17      152.11     11.14 o 
   0   8  14      242.62      222.49     14.21 o 
   1   8  14       44.31       48.54      5.68 o 
   2   8  14      121.15      107.78      8.53 o 
   3   8  14       25.95       22.63      3.52 o 
   4   8  14        1.45        2.84      3.52 o 
  -2  -4  15       89.13       91.29      7.84 o 
  -1  -4  15       17.44       47.75      5.91 o 
   0  -4  15        8.45        2.73      2.96 o 
   1  -4  15      236.05      254.55     16.14 o 
   2  -4  15       29.08       39.22      4.66 o 
   3  -4  15       22.20       19.44      4.66 o 
   4  -4  15        0.07        9.89      4.09 o 
  -3  -3  15        7.37       13.24     12.22 o 
  -2  -3  15       16.63       14.52      2.79 o 
  -1  -3  15       22.64       18.54      6.14 o 
   0  -3  15       81.98       85.70     11.60 o 
   1  -3  15      144.01      131.92      8.70 o 
   2  -3  15      717.71      787.99     27.56 o 
   3  -3  15       74.67       61.80      4.14 o 
   4  -3  15        5.54       11.71      3.75 o 
   5  -3  15       14.64       15.23      3.75 o 
  -3  -2  15      518.45      544.45     29.56 o 
  -2  -2  15       46.41       54.05     12.39 o 
  -1  -2  15       32.11       23.83     11.08 o 
   0  -2  15      111.31      114.26     13.30 o 
   1  -2  15        6.73        9.14      2.12 o 
   2  -2  15       19.19       21.74      5.06 o 
   3  -2  15      146.85      176.05     22.45 o 
   4  -2  15       46.73       55.71      5.68 o 
   5  -2  15      105.60       63.67      5.91 o 
  -4  -1  15      130.08      157.57     11.60 o 
  -3  -1  15      178.55      197.93     11.82 o 
  -2  -1  15       44.79       47.61     16.03 o 
  -1  -1  15      378.39      381.57     14.55 o 
   0  -1  15      324.94      326.39     12.37 o 
   1  -1  15        0.20       12.96      4.32 o 
   2  -1  15      151.87      160.39     10.23 o 
   3  -1  15       25.92       37.78      3.45 o 
   4  -1  15       17.26       22.32      6.54 o 
   5  -1  15       33.20       15.31      7.45 o 
   6  -1  15        0.25        1.59      2.39 o 
  -4   0  15      205.27      214.87     13.64 o 
  -3   0  15       73.02       87.88      7.28 o 
  -2   0  15       32.14       32.69      5.57 o 
  -1   0  15       50.44       51.13      8.30 o 
   0   0  15      127.81      127.70      6.07 o 
   1   0  15       79.64       72.33      6.20 o 
   2   0  15       28.87       28.27      5.34 o 
   3   0  15       13.28       19.46      3.01 o 
   4   0  15      120.85      115.74      4.72 o 
   5   0  15        0.56       -2.49      3.92 o 
   6   0  15        5.40        6.24      5.34 o 
  -4   1  15       37.79       41.50      5.68 o 
  -3   1  15       58.37       47.98      5.57 o 
  -2   1  15      121.87      130.82      6.52 o 
  -1   1  15      292.09      288.80     12.02 o 
   0   1  15       42.95       55.08     10.35 o 
   1   1  15       41.43       28.44      3.22 o 
   2   1  15      634.37      640.89     25.92 o 
   3   1  15      540.09      529.49     19.37 o 
   4   1  15       72.83      104.80     10.12 o 
   5   1  15        0.69       -0.75      7.05 o 
   6   1  15       44.11       50.82      6.03 o 
  -4   2  15      331.23      316.39     17.62 o 
  -3   2  15      109.58      120.17      8.98 o 
  -2   2  15       62.28       52.88      3.99 o 
  -1   2  15       38.28       28.63      3.36 o 
   0   2  15      567.95      633.40     22.44 o 
   1   2  15      668.82      728.14     24.15 o 
   2   2  15      121.66      131.61      6.45 o 
   3   2  15      156.57      152.02      7.04 o 
   4   2  15      114.66      108.75      6.76 o 
   5   2  15      135.05      159.28     10.57 o 
   6   2  15      128.31      119.71      9.10 o 
  -4   3  15       48.40       54.57      6.25 o 
  -3   3  15      240.86      216.46     12.62 o 
  -2   3  15      118.05      109.41     25.41 o 
  -1   3  15        4.39       10.43      5.51 o 
   0   3  15        3.90       -3.87      4.09 o 
   1   3  15      121.46      112.72      6.37 o 
   2   3  15        1.10        0.51      2.20 o 
   3   3  15        0.27       -4.43      4.43 o 
   4   3  15       78.92      102.77      7.73 o 
   5   3  15      177.36      154.84     11.14 o 
  -3   4  15       43.25       41.95      4.32 o 
  -2   4  15        0.03       -2.45      2.45 o 
  -1   4  15      452.71      456.68     16.82 o 
   0   4  15        0.69        5.12      2.96 o 
   1   4  15      240.81      243.91     10.16 o 
   2   4  15      456.98      459.31     16.65 o 
   3   4  15        2.79        1.59      3.18 o 
   4   4  15       57.80       81.63      7.73 o 
   5   4  15      236.47      271.94     18.42 o 
  -3   5  15      165.82      178.49     12.62 o 
  -2   5  15      453.31      484.21     38.48 o 
  -1   5  15        0.69       10.63      5.74 o 
   0   5  15      419.10      444.70     16.25 o 
   1   5  15       12.64       25.42      2.90 o 
   2   5  15        0.19        1.93      4.55 o 
   3   5  15       82.62      104.37      8.87 o 
   4   5  15      148.12      156.78     10.91 o 
   5   5  15        0.01       -1.48      4.32 o 
  -2   6  15       19.12       31.69     13.07 o 
  -1   6  15      179.54      175.99      8.32 o 
   0   6  15        9.64       -1.93      2.23 o 
   1   6  15      208.79      216.12     13.53 o 
   2   6  15      140.80      149.61     10.35 o 
   3   6  15        0.72        0.79      2.05 o 
   4   6  15      310.53      293.76     12.98 o 
   0  -1  16        1.53       -1.14      2.50 o 
   1  -1  16      182.77      176.49     21.49 o 
   2  -1  16      121.61      120.88      6.46 o 
  -1   0  16        4.11       -0.06      2.31 o 
   0   0  16      482.49      525.46     19.32 o 
   1   0  16       77.31       60.39      7.79 o 
   2   0  16       10.40        1.61      3.35 o 
   3   0  16       56.67       49.74     10.80 o 
  -1   1  16      223.43      228.28     10.29 o 
   0   1  16       92.14       96.18      5.27 o 
   1   1  16      127.03      145.56     13.19 o 
   2   1  16      127.14      143.02     12.05 o 
   3   1  16       46.80       50.00      3.88 o 
  -1   2  16       87.75       78.94      8.87 o 
   0   2  16       21.11       19.78      2.73 o 
   1   2  16       47.16       38.06      8.92 o 
   2   2  16       21.80       10.49      2.54 o 
   3   2  16       14.87       13.30      4.04 o 
   0   3  16       43.56       49.76      3.55 o 
   1   3  16       99.28       98.47     10.74 o 
   2   3  16      592.02      606.79     36.44 o 
                                                 
